# Supplementary material for: Comprehensive Analysis of the Carcinogenic Process, Tumor Microenvironment, and Drug Response in HPV-Positive Cancers
Source: Front Oncol. 2022 Mar 22;12:842060. doi: 10.3389/fonc.2022.842060 (PMC8980807; doi:10.3389/fonc.2022.842060)
Supplement: Supplementary file 2 [file DataSheet_2.zip]

Archive with 9 entries (8 files):
- Supplementary Table/
- Supplementary Table/Supplementary Table S1.xls
- Supplementary Table/Supplementary Table S2.xls
- Supplementary Table/Supplementary Table S3.xls
- Supplementary Table/Supplementary Table S4.xls
- Supplementary Table/Supplementary Table S5.xls
- Supplementary Table/Supplementary Table S6.xls
- Supplementary Table/Supplementary Table S7.xls
- Supplementary Table/Supplementary Table S8.xls
