# Supplementary material for: Comprehensive Analysis of the Carcinogenic Process, Tumor Microenvironment, and Drug Response in HPV-Positive Cancers
Source: Front Oncol. 2022 Mar 22;12:842060. doi: 10.3389/fonc.2022.842060 (PMC8980807; doi:10.3389/fonc.2022.842060)
Supplement: Supplementary file 2 [file DataSheet_2.zip › Supplementary Table/Supplementary Table S1.xls]

## Sheet: Table S1
Supplementary Table S1: Statistics on the number of HPV infected tumor samples
Cancer type	Positive	Negative
CESC	280	29
HNSC	73	493
UCEC	85	89
COAD	199	347
READ	72	105
GBM	152	23
OV	227	202
ESCA	73	84
STAD	158	233
KIRC	25	593
