# Supplementary material for: Comprehensive Analysis of the Carcinogenic Process, Tumor Microenvironment, and Drug Response in HPV-Positive Cancers
Source: Front Oncol. 2022 Mar 22;12:842060. doi: 10.3389/fonc.2022.842060 (PMC8980807; doi:10.3389/fonc.2022.842060)
Supplement: Supplementary file 2 [file DataSheet_2.zip › Supplementary Table/Supplementary Table S2.xls]

## Sheet: Table S2
Supplementary Table S2: Clinical information of the samples in this study
SampleBarcode	Study	HPV load	HPV.status	age_at_initial_pathologic_diagnosis	gender	race	ajcc_pathologic_tumor_stage	clinical_stage	histological_type	histological_grade	initial_pathologic_dx_year	tumor_status	last_contact_days_to	OS	OS.time	Drug	Drug response
TCGA-2W-A8YY-01A	CESC	0.746008	negative	51	FEMALE	WHITE		Stage IB2	Adenosquamous	G3	2013	TUMOR FREE	533	0	533	Not available	Not available
TCGA-4J-AA1J-01A	CESC	1000.88	positive	31	FEMALE	WHITE		Stage IB2	Cervical Squamous Cell Carcinoma	G3	2013	TUMOR FREE	542	0	542	Not available	Not available
TCGA-BI-A0VR-01A	CESC	129.684	positive	53	FEMALE	WHITE		Stage IIIB	Cervical Squamous Cell Carcinoma	G3	2006	TUMOR FREE	1505	0	1505	Not available	Not available
TCGA-BI-A0VS-01A	CESC	81.9247	positive	48	FEMALE	WHITE		Stage IB	Cervical Squamous Cell Carcinoma	G3	2007	TUMOR FREE	1735	0	1735	Not available	Not available
TCGA-BI-A20A-01A	CESC	239.382	positive	49	FEMALE	WHITE		Stage IB1	Cervical Squamous Cell Carcinoma	G3	2010	TUMOR FREE	720	0	720	Not available	Not available
TCGA-C5-A0TN-01A	CESC	79.5998	positive	21	FEMALE	BLACK OR AFRICAN AMERICAN		Stage IB2	Cervical Squamous Cell Carcinoma	G3	1997	WITH TUMOR	NA	1	348	Not available	Not available
TCGA-C5-A1BE-01B	CESC	45.4711	positive	64	FEMALE	WHITE		Stage IB2	Cervical Squamous Cell Carcinoma	G2	2000	WITH TUMOR	NA	1	2094	Not available	Not available
TCGA-C5-A1BF-01B	CESC	25.5336	positive	46	FEMALE	WHITE		Stage IB	Cervical Squamous Cell Carcinoma	G1	1997	WITH TUMOR	NA	1	570	Not available	Not available
TCGA-C5-A1BI-01B	CESC	562.229	positive	31	FEMALE	WHITE		Stage IIIB	Cervical Squamous Cell Carcinoma	G2	2001	TUMOR FREE	1112	0	1112	Not available	Not available
TCGA-C5-A1BJ-01A	CESC	154.242	positive	34	FEMALE	WHITE		Stage IIB	Cervical Squamous Cell Carcinoma	G2	1997	TUMOR FREE	4385	0	4385	Not available	Not available
TCGA-C5-A1BK-01B	CESC	57.9476	positive	36	FEMALE	BLACK OR AFRICAN AMERICAN		Stage IB	Cervical Squamous Cell Carcinoma	G2	1994	TUMOR FREE	5385	0	5385	Not available	Not available
TCGA-C5-A1BL-01A	CESC	141.318	positive	32	FEMALE	WHITE		Stage IB	Cervical Squamous Cell Carcinoma	G2	1994	TUMOR FREE	5271	0	5271	Not available	Not available
TCGA-C5-A1BM-01A	CESC	25.5313	positive	78	FEMALE	BLACK OR AFRICAN AMERICAN		Stage IB	Cervical Squamous Cell Carcinoma	G2	1997	TUMOR FREE	NA	1	2520	Not available	Not available
TCGA-C5-A1BN-01B	CESC	140.363	positive	26	FEMALE	WHITE		Stage IB2	Cervical Squamous Cell Carcinoma	G3	2007	WITH TUMOR	NA	1	166	Not available	Not available
TCGA-C5-A1BQ-01C	CESC	304.846	positive	65	FEMALE	WHITE		Stage IIIB	Cervical Squamous Cell Carcinoma	G2	2002	TUMOR FREE	NA	1	604	Cisplatin	Complete Response
TCGA-C5-A1M5-01A	CESC	912.947	positive	53	FEMALE	WHITE		Stage IB	Cervical Squamous Cell Carcinoma	G2	1996	WITH TUMOR	NA	1	2052	Not available	Not available
TCGA-C5-A1M6-01A	CESC	74.7302	positive	55	FEMALE	WHITE		Stage IIB	Cervical Squamous Cell Carcinoma	G3	1998	WITH TUMOR	NA	1	955	Bleomycin	Clinical Progressive Disease
TCGA-C5-A1M7-01A	CESC	80.3573	positive	37	FEMALE	WHITE		Stage IB	Cervical Squamous Cell Carcinoma	G2	1999	TUMOR FREE	1409	0	1409	Not available	Not available
TCGA-C5-A1M8-01A	CESC	19.886	positive	43	FEMALE	WHITE		Stage IB1	Cervical Squamous Cell Carcinoma	G2	2001	TUMOR FREE	919	0	919	Not available	Not available
TCGA-C5-A1M9-01A	CESC	577.68	positive	46	FEMALE	WHITE		Stage IB1	Endocervical Type of Adenocarcinoma	G3	2002	WITH TUMOR	NA	1	1065	Not available	Not available
TCGA-C5-A1ME-01A	CESC	39.4944	positive	40	FEMALE	WHITE		Stage IB1	Endocervical Type of Adenocarcinoma	G1	2003	TUMOR FREE	1756	0	1756	Not available	Not available
TCGA-C5-A1MF-01A	CESC	54.45	positive	49	FEMALE	WHITE		Stage IB2	Cervical Squamous Cell Carcinoma	G2	2004	TUMOR FREE	1617	0	1617	Not available	Not available
TCGA-C5-A1MH-01A	CESC	108.602	positive	71	FEMALE	WHITE		Stage IIIB	Cervical Squamous Cell Carcinoma	G3	2004	WITH TUMOR	NA	1	1186	Not available	Not available
TCGA-C5-A1MI-01A	CESC	479.815	positive	50	FEMALE	WHITE		Stage IB1	Cervical Squamous Cell Carcinoma	G2	2004	WITH TUMOR	NA	1	1083	Not available	Not available
TCGA-C5-A1MJ-01A	CESC	500.913	positive	61	FEMALE	WHITE		Stage IB1	Endocervical Type of Adenocarcinoma	G2	2005	TUMOR FREE	NA	1	14	Not available	Not available
TCGA-C5-A1MK-01A	CESC	508.796	positive	79	FEMALE	WHITE		Stage IIIB	Cervical Squamous Cell Carcinoma	G3	2005	WITH TUMOR	NA	1	74	Not available	Not available
TCGA-C5-A1ML-01A	CESC	248.351	positive	49	FEMALE	WHITE		Stage IB2	Cervical Squamous Cell Carcinoma	G3	2005	WITH TUMOR	NA	1	636	Not available	Not available
TCGA-C5-A1MN-01A	CESC	206.442	positive	42	FEMALE	WHITE		Stage IIIB	Cervical Squamous Cell Carcinoma	G2	2007	TUMOR FREE	NA	1	1245	Not available	Not available
TCGA-C5-A1MP-01A	CESC	127.899	positive	34	FEMALE	BLACK OR AFRICAN AMERICAN		Stage IB2	Cervical Squamous Cell Carcinoma	G3	2009	TUMOR FREE	109	0	109	Not available	Not available
TCGA-C5-A1MQ-01A	CESC	76.4333	positive	35	FEMALE	WHITE		Stage IIA	Cervical Squamous Cell Carcinoma	G2	2009	TUMOR FREE	1031	0	1031	Not available	Not available
TCGA-C5-A2LS-01A	CESC	167.078	positive	37	FEMALE	WHITE		Stage IB2	Endocervical Adenocarcinoma of the Usual Type	G1	2005	TUMOR FREE	1345	0	1345	Not available	Not available
TCGA-C5-A2LT-01A	CESC	90.3383	positive	38	FEMALE	WHITE		Stage IB	Cervical Squamous Cell Carcinoma	G3	2001	TUMOR FREE	2226	0	2226	Not available	Not available
TCGA-C5-A2LV-01A	CESC	122.025	positive	36	FEMALE	BLACK OR AFRICAN AMERICAN		Stage IB	Cervical Squamous Cell Carcinoma	G3	2003	TUMOR FREE	2234	0	2234	Not available	Not available
TCGA-C5-A2LX-01A	CESC	285.035	positive	54	FEMALE	WHITE		Stage IB1	Cervical Squamous Cell Carcinoma	G2	2007	TUMOR FREE	2526	0	2526	Not available	Not available
TCGA-C5-A2LY-01A	CESC	170.228	positive	30	FEMALE	WHITE		Stage IB1	Cervical Squamous Cell Carcinoma	G2	2002	TUMOR FREE	2383	0	2383	Not available	Not available
TCGA-C5-A2LZ-01A	CESC	370.981	positive	65	FEMALE	WHITE		Stage IIIB	Cervical Squamous Cell Carcinoma	G2	1998	WITH TUMOR	NA	1	3046	Not available	Not available
TCGA-C5-A2M1-01A	CESC	153.791	positive	37	FEMALE	WHITE		Stage IB1	Endocervical Type of Adenocarcinoma	G2	2005	TUMOR FREE	1169	0	1169	Not available	Not available
TCGA-C5-A2M2-01A	CESC	347.111	positive	56	FEMALE	WHITE		Stage IB2	Endocervical Type of Adenocarcinoma	G2	2009		NA	1	1011	Not available	Not available
TCGA-C5-A3HD-01B	CESC	612.386	positive	51	FEMALE	WHITE		Stage IIB	Cervical Squamous Cell Carcinoma	G2	2004	TUMOR FREE	1582	0	1582	Not available	Not available
TCGA-C5-A3HE-01A	CESC	81.3008	positive	44	FEMALE	WHITE		Stage IB2	Cervical Squamous Cell Carcinoma	G3	2006		548	0	548	Not available	Not available
TCGA-C5-A3HF-01A	CESC	363.196	positive	24	FEMALE	WHITE		Stage IB2	Mucinous Adenocarcinoma of Endocervical Type	G2	1996	WITH TUMOR	NA	1	543	Not available	Not available
TCGA-C5-A3HL-01A	CESC	390.484	positive	76	FEMALE	WHITE		Stage IB2	Cervical Squamous Cell Carcinoma	G2	2007	TUMOR FREE	621	0	621	Not available	Not available
TCGA-C5-A7CG-01A	CESC	422.88	positive	55	FEMALE	WHITE		Stage IB	Cervical Squamous Cell Carcinoma	G2	1997	TUMOR FREE	6408	0	6408	Not available	Not available
TCGA-C5-A7CH-01A	CESC	469.864	positive	43	FEMALE	WHITE		Stage IIB	Cervical Squamous Cell Carcinoma	G2	2001	TUMOR FREE	4694	0	4694	Not available	Not available
TCGA-C5-A7CJ-01A	CESC	187.413	positive	42	FEMALE	WHITE		Stage IIA	Cervical Squamous Cell Carcinoma	G2	2002	TUMOR FREE	NA	1	3097	Not available	Not available
TCGA-C5-A7CK-01A	CESC	274.122	positive	58	FEMALE	WHITE		Stage IVA	Cervical Squamous Cell Carcinoma	G2	2001	TUMOR FREE	NA	1	4086	Not available	Not available
TCGA-C5-A7CL-01A	CESC	160.486	positive	48	FEMALE	WHITE		Stage IIIB	Cervical Squamous Cell Carcinoma	G2	2002	WITH TUMOR	NA	1	471	Not available	Not available
TCGA-C5-A7CM-01A	CESC	29.6131	positive	35	FEMALE	WHITE		Stage IB2	Endocervical Adenocarcinoma of the Usual Type	G2	2012	TUMOR FREE	619	0	619	Not available	Not available
TCGA-C5-A7CO-01A	CESC	218.216	positive	68	FEMALE	WHITE		Stage IB2	Cervical Squamous Cell Carcinoma	G2	2002	TUMOR FREE	4482	0	4482	Not available	Not available
TCGA-C5-A7UC-01A	CESC	103.288	positive	48	FEMALE	WHITE		Stage IB	Cervical Squamous Cell Carcinoma	G3	2002	TUMOR FREE	NA	1	523	Not available	Not available
TCGA-C5-A7UE-01A	CESC	74.5353	positive	45	FEMALE	WHITE		Stage IB1	Cervical Squamous Cell Carcinoma	G2	2001	TUMOR FREE	4738	0	4738	Not available	Not available
TCGA-C5-A7UH-01A	CESC	241.459	positive	55	FEMALE	WHITE		Stage IIIB	Cervical Squamous Cell Carcinoma	G3	2003	TUMOR FREE	3988	0	3988	Not available	Not available
TCGA-C5-A7UI-01A	CESC	20.5049	positive	42	FEMALE	BLACK OR AFRICAN AMERICAN		Stage IB1	Cervical Squamous Cell Carcinoma	G3	2004	TUMOR FREE	NA	1	2888	Not available	Not available
TCGA-C5-A7X3-01A	CESC	319.435	positive	70	FEMALE	WHITE		Stage IIIB	Cervical Squamous Cell Carcinoma	G2	1997	TUMOR FREE	NA	1	284	Not available	Not available
TCGA-C5-A7X5-01A	CESC	377.797	positive	72	FEMALE	BLACK OR AFRICAN AMERICAN		Stage IVB	Cervical Squamous Cell Carcinoma	G3	2003	WITH TUMOR	NA	1	414	Not available	Not available
TCGA-C5-A7X8-01A	CESC	561.474	positive	35	FEMALE	WHITE		Stage IB1	Mucinous Adenocarcinoma of Endocervical Type	G2	2003	TUMOR FREE	83	0	83	Not available	Not available
TCGA-C5-A7XC-01A	CESC	54.9454	positive	26	FEMALE	WHITE		Stage IB1	Cervical Squamous Cell Carcinoma	G2	2004	TUMOR FREE	1551	0	1551	Not available	Not available
TCGA-C5-A8XH-01A	CESC	140.224	positive	39	FEMALE	WHITE		Stage IB1	Cervical Squamous Cell Carcinoma		2007	TUMOR FREE	NA	1	1394	Not available	Not available
TCGA-C5-A8XI-01A	CESC	179.235	positive	69	FEMALE	BLACK OR AFRICAN AMERICAN		Stage IB2	Cervical Squamous Cell Carcinoma	G3	2008	TUMOR FREE	254	0	254	Not available	Not available
TCGA-C5-A8XJ-01A	CESC	292.922	positive	74	FEMALE	WHITE		Stage IB	Cervical Squamous Cell Carcinoma		2002	TUMOR FREE	4467	0	4467	Not available	Not available
TCGA-C5-A8XK-01A	CESC	181.532	positive	30	FEMALE	BLACK OR AFRICAN AMERICAN			Cervical Squamous Cell Carcinoma	G3	2000	TUMOR FREE	3039	0	3039	Not available	Not available
TCGA-C5-A8YQ-01A	CESC	1.01072	negative	79	FEMALE	WHITE		Stage IB1	Cervical Squamous Cell Carcinoma	G2	2006	WITH TUMOR	NA	1	715	Not available	Not available
TCGA-C5-A8YR-01A	CESC	364.934	positive	56	FEMALE	WHITE		Stage IB	Cervical Squamous Cell Carcinoma	G3	1994		NA	1	837	Not available	Not available
TCGA-C5-A8YT-01A	CESC	2.31322	negative	36	FEMALE	WHITE		Stage IB1	Cervical Squamous Cell Carcinoma	G3	2008	WITH TUMOR	NA	1	633	Not available	Not available
TCGA-C5-A8ZZ-01A	CESC	32.2483	positive	41	FEMALE	WHITE		Stage IIB	Cervical Squamous Cell Carcinoma	G2	2005	TUMOR FREE	636	0	636	Not available	Not available
TCGA-C5-A901-01A	CESC	121.61	positive	44	FEMALE	WHITE			Cervical Squamous Cell Carcinoma	G2	2000	TUMOR FREE	518	0	518	Not available	Not available
TCGA-C5-A902-01A	CESC	229.051	positive	35	FEMALE	BLACK OR AFRICAN AMERICAN		Stage IB2	Cervical Squamous Cell Carcinoma	G3	2008	TUMOR FREE	149	0	149	Not available	Not available
TCGA-C5-A905-01A	CESC	199.781	positive	37	FEMALE	BLACK OR AFRICAN AMERICAN		Stage IB	Cervical Squamous Cell Carcinoma	G2	1994	TUMOR FREE	4879	0	4879	Not available	Not available
TCGA-C5-A907-01A	CESC	314.157	positive	47	FEMALE	WHITE		Stage IB2	Cervical Squamous Cell Carcinoma	G2	2013	TUMOR FREE	448	0	448	Not available	Not available
TCGA-DG-A2KH-01A	CESC	285.131	positive	25	FEMALE	[Not Evaluated]		Stage IB1	Adenosquamous	GX	NA		34	0	34	Not available	Not available
TCGA-DG-A2KJ-01A	CESC	6.26441	positive	50	FEMALE	[Not Evaluated]		Stage IIIB	Cervical Squamous Cell Carcinoma	G3	2006	TUMOR FREE	2893	0	2893	Not available	Not available
TCGA-DG-A2KK-01A	CESC	423.731	positive	51	FEMALE	[Not Evaluated]		Stage IIIB	Cervical Squamous Cell Carcinoma	G3	2007	TUMOR FREE	2496	0	2496	Not available	Not available
TCGA-DG-A2KL-01A	CESC	224.314	positive	53	FEMALE	[Not Evaluated]		Stage IIA	Cervical Squamous Cell Carcinoma	G1	NA	TUMOR FREE	1367	0	1367	Not available	Not available
TCGA-DG-A2KM-01A	CESC	29.2678	positive	46	FEMALE	[Not Evaluated]		Stage IB1	Cervical Squamous Cell Carcinoma	G2	2008	TUMOR FREE	1946	0	1946	Not available	Not available
TCGA-DR-A0ZL-01A	CESC	196.219	positive	53	FEMALE	ASIAN		Stage IB	Cervical Squamous Cell Carcinoma	G3	2004	TUMOR FREE	2669	0	2669	Not available	Not available
TCGA-DR-A0ZM-01A	CESC	5.77808	positive	61	FEMALE	WHITE		Stage IIIB	Cervical Squamous Cell Carcinoma	G2	2006	TUMOR FREE	1791	0	1791	Not available	Not available
TCGA-DS-A0VK-01A	CESC	254.926	positive	45	FEMALE	WHITE		Stage IB	Cervical Squamous Cell Carcinoma	G3	1996	WITH TUMOR	NA	1	1118	Not available	Not available
TCGA-DS-A0VL-01A	CESC	195.919	positive	25	FEMALE	WHITE		Stage IB	Cervical Squamous Cell Carcinoma	G2	2001	TUMOR FREE	81	0	81	Not available	Not available
TCGA-DS-A0VM-01A	CESC	333.991	positive	51	FEMALE	WHITE		Stage IB	Cervical Squamous Cell Carcinoma	G3	2003	TUMOR FREE	3589	0	3589	Not available	Not available
TCGA-DS-A0VN-01A	CESC	176.307	positive	47	FEMALE	WHITE		Stage IB	Cervical Squamous Cell Carcinoma	G2	2002	TUMOR FREE	3609	0	3609	Not available	Not available
TCGA-DS-A1O9-01A	CESC	170.267	positive	75	FEMALE	WHITE		Stage IVA	Cervical Squamous Cell Carcinoma	G3	1999	WITH TUMOR	266	1	266	Not available	Not available
TCGA-DS-A1OA-01A	CESC	330.854	positive	77	FEMALE	ASIAN		Stage IB	Cervical Squamous Cell Carcinoma	G3	2001	WITH TUMOR	879	1	879	Not available	Not available
TCGA-DS-A1OB-01A	CESC	131.388	positive	45	FEMALE	WHITE		Stage IB	Cervical Squamous Cell Carcinoma	G2	2007	WITH TUMOR	NA	1	861	Not available	Not available
TCGA-DS-A1OC-01A	CESC	223.067	positive	47	FEMALE	WHITE		Stage IB	Cervical Squamous Cell Carcinoma	G2	2010	TUMOR FREE	376	0	376	Not available	Not available
TCGA-DS-A1OD-01A	CESC	136.88	positive	49	FEMALE	WHITE		Stage IB1	Cervical Squamous Cell Carcinoma	G3	2003	TUMOR FREE	3874	0	3874	Not available	Not available
TCGA-DS-A3LQ-01A	CESC	111.77	positive	46	FEMALE			Stage IIIB	Cervical Squamous Cell Carcinoma	G3	2011	TUMOR FREE	699	0	699	Not available	Not available
TCGA-DS-A5RQ-01A	CESC	119.62	positive	80	FEMALE	WHITE		Stage IB1	Cervical Squamous Cell Carcinoma	G2	2012	TUMOR FREE	512	0	512	Cisplatin	Complete Response
TCGA-DS-A7WF-01A	CESC	110.278	positive	41	FEMALE	[Unknown]		Stage IB2	Adenosquamous	G3	2006	WITH TUMOR	NA	1	492	Cisplatin	Partial Response
TCGA-DS-A7WH-01A	CESC	228.93	positive	34	FEMALE	WHITE		Stage IB1	Mucinous Adenocarcinoma of Endocervical Type	G2	2013	TUMOR FREE	533	0	533	Cisplatin	Complete Response
TCGA-DS-A7WI-01A	CESC	93.7154	positive	43	FEMALE	WHITE		Stage IIA2	Cervical Squamous Cell Carcinoma	G2	2013	WITH TUMOR	NA	1	252	Cisplatin	Complete Response
TCGA-EA-A1QS-01A	CESC	254.352	positive	46	FEMALE	WHITE		Stage IB1	Cervical Squamous Cell Carcinoma	G2	2010	TUMOR FREE	1203	0	1203	Not available	Not available
TCGA-EA-A1QT-01A	CESC	396.519	positive	47	FEMALE	WHITE		Stage IB	Cervical Squamous Cell Carcinoma	G2	2011	TUMOR FREE	1243	0	1243	Not available	Not available
TCGA-EA-A3HQ-01A	CESC	406.264	positive	60	FEMALE	WHITE		Stage II	Cervical Squamous Cell Carcinoma	G2	2011	TUMOR FREE	1136	0	1136	Not available	Not available
TCGA-EA-A3HR-01A	CESC	605.823	positive	57	FEMALE	WHITE		Stage II	Cervical Squamous Cell Carcinoma	G2	2011	TUMOR FREE	940	0	940	Not available	Not available
TCGA-EA-A3HS-01A	CESC	257.316	positive	35	FEMALE	WHITE		Stage IB	Cervical Squamous Cell Carcinoma	G1	2011	TUMOR FREE	959	0	959	Not available	Not available
TCGA-EA-A3HT-01A	CESC	272.013	positive	68	FEMALE	WHITE		Stage IB	Cervical Squamous Cell Carcinoma	G1	2011	TUMOR FREE	954	0	954	Not available	Not available
TCGA-EA-A3HU-01A	CESC	290.452	positive	43	FEMALE	WHITE		Stage II	Cervical Squamous Cell Carcinoma	G2	2011	TUMOR FREE	1013	0	1013	Not available	Not available
TCGA-EA-A3QD-01A	CESC	301.914	positive	59	FEMALE	WHITE		Stage IIIB	Cervical Squamous Cell Carcinoma	G3	2011	TUMOR FREE	397	0	397	Cisplatin	Complete Response
TCGA-EA-A3QE-01A	CESC	125.659	positive	45	FEMALE	WHITE		Stage IB	Cervical Squamous Cell Carcinoma	G2	2011	TUMOR FREE	761	0	761	Not available	Not available
TCGA-EA-A3Y4-01A	CESC	15.3898	positive	40	FEMALE	WHITE		Stage IB	Cervical Squamous Cell Carcinoma	G3	2012	TUMOR FREE	1122	0	1122	Not available	Not available
TCGA-EA-A410-01A	CESC	1.1248	negative	51	FEMALE	WHITE		Stage IIA2	Cervical Squamous Cell Carcinoma	G2	2012	TUMOR FREE	803	0	803	Not available	Not available
TCGA-EA-A411-01A	CESC	261.148	positive	50	FEMALE	WHITE		Stage IB1	Cervical Squamous Cell Carcinoma	G2	2012	TUMOR FREE	747	0	747	Not available	Not available
TCGA-EA-A439-01A	CESC	573.614	positive	50	FEMALE	ASIAN		Stage IIA1	Cervical Squamous Cell Carcinoma	G3	2012	TUMOR FREE	965	0	965	Not available	Not available
TCGA-EA-A43B-01A	CESC	203.606	positive	43	FEMALE	WHITE		Stage IB1	Cervical Squamous Cell Carcinoma	G2	2012	TUMOR FREE	791	0	791	Not available	Not available
TCGA-EA-A44S-01A	CESC	8.52685	positive	31	FEMALE	WHITE		Stage IIIB	Cervical Squamous Cell Carcinoma	G2	2012	TUMOR FREE	369	0	369	Carboplatin	Stable Disease
TCGA-EA-A4BA-01A	CESC	0.564812	negative	49	FEMALE	WHITE		Stage IB2	Endocervical Type of Adenocarcinoma	G2	2012	TUMOR FREE	755	0	755	Carboplatin	Complete Response
TCGA-EA-A50E-01A	CESC	15.0942	positive	45	FEMALE	ASIAN		Stage IVA	Cervical Squamous Cell Carcinoma	G2	2012	WITH TUMOR	NA	1	227	Not available	Not available
TCGA-EA-A556-01A	CESC	0.708663	negative	38	FEMALE	WHITE		Stage IB1	Endometrioid Adenocarcinoma of Endocervix	G3	2012	TUMOR FREE	453	0	453	Not available	Not available
TCGA-EA-A5FO-01A	CESC	252.156	positive	59	FEMALE	WHITE		Stage IB1	Cervical Squamous Cell Carcinoma	G2	2012	TUMOR FREE	815	0	815	Not available	Not available
TCGA-EA-A5O9-01A	CESC	133.315	positive	39	FEMALE	WHITE		Stage IB2	Cervical Squamous Cell Carcinoma	G2	2012	TUMOR FREE	788	0	788	Not available	Not available
TCGA-EA-A5ZD-01A	CESC	54.995	positive	40	FEMALE	ASIAN		Stage IB1	Cervical Squamous Cell Carcinoma	G2	2012	TUMOR FREE	830	0	830	Not available	Not available
TCGA-EA-A5ZE-01A	CESC	16.2496	positive	54	FEMALE	ASIAN		Stage IB1	Cervical Squamous Cell Carcinoma	G3	2012	TUMOR FREE	829	0	829	Not available	Not available
TCGA-EA-A5ZF-01A	CESC	108.849	positive	56	FEMALE	ASIAN		Stage IB1	Cervical Squamous Cell Carcinoma	G2	2012	WITH TUMOR	828	0	828	Not available	Not available
TCGA-EA-A6QX-01A	CESC	301.358	positive	49	FEMALE	ASIAN		Stage IIIB	Cervical Squamous Cell Carcinoma	G3	2013	TUMOR FREE	730	0	730	Not available	Not available
TCGA-EA-A78R-01A	CESC	8.85046	positive	54	FEMALE	ASIAN		Stage IB1	Cervical Squamous Cell Carcinoma	G2	2013	TUMOR FREE	410	0	410	Not available	Not available
TCGA-EA-A97N-01A	CESC	291.1	positive	38	FEMALE	WHITE		Stage IB2	Cervical Squamous Cell Carcinoma	G2	2013	TUMOR FREE	11	0	11	Not available	Not available
TCGA-EK-A2GZ-01A	CESC	116.114	positive	64	FEMALE	BLACK OR AFRICAN AMERICAN		Stage IIIB	Cervical Squamous Cell Carcinoma	G2	2008	WITH TUMOR	383	0	383	Not available	Not available
TCGA-EK-A2H0-01A	CESC	107.405	positive	24	FEMALE	WHITE		Stage IIB	Cervical Squamous Cell Carcinoma	G3	2007	TUMOR FREE	1847	0	1847	Cisplatin	Complete Response
TCGA-EK-A2H1-01A	CESC	55.9413	positive	20	FEMALE	WHITE		Stage IB2	Cervical Squamous Cell Carcinoma	G3	2007	TUMOR FREE	799	0	799	Not available	Not available
TCGA-EK-A2IP-01A	CESC	153.441	positive	28	FEMALE	WHITE		Stage IB1	Cervical Squamous Cell Carcinoma	G3	2006		202	0	202	Not available	Not available
TCGA-EK-A2IR-01A	CESC	280.036	positive	48	FEMALE	WHITE		Stage IB2	Cervical Squamous Cell Carcinoma	G3	1997	TUMOR FREE	3442	0	3442	Not available	Not available
TCGA-EK-A2PG-01A	CESC	483.92	positive	88	FEMALE	BLACK OR AFRICAN AMERICAN			Cervical Squamous Cell Carcinoma	G3	2005		46	0	46	Not available	Not available
TCGA-EK-A2PI-01A	CESC	138.705	positive	44	FEMALE	WHITE		Stage IIIB	Cervical Squamous Cell Carcinoma	G2	2009	WITH TUMOR	586	0	586	Not available	Not available
TCGA-EK-A2PK-01A	CESC	71.8795	positive	43	FEMALE	WHITE		Stage IB1	Cervical Squamous Cell Carcinoma	G3	2006	TUMOR FREE	12	0	12	Not available	Not available
TCGA-EK-A2PL-01A	CESC	23.5009	positive	36	FEMALE	WHITE		Stage IIIB	Cervical Squamous Cell Carcinoma		2008	WITH TUMOR	13	0	13	Not available	Not available
TCGA-EK-A2PM-01A	CESC	2.48544	negative	81	FEMALE	WHITE		Stage IIB	Cervical Squamous Cell Carcinoma	G3	2008	WITH TUMOR	18	0	18	Not available	Not available
TCGA-EK-A2R7-01A	CESC	44.5916	positive	45	FEMALE	WHITE		Stage IB	Cervical Squamous Cell Carcinoma	G3	2010	TUMOR FREE	27	0	27	Not available	Not available
TCGA-EK-A2R8-01A	CESC	464.661	positive	48	FEMALE	WHITE		Stage IB2	Cervical Squamous Cell Carcinoma	G3	2010	WITH TUMOR	44	0	44	Not available	Not available
TCGA-EK-A2R9-01A	CESC	413.463	positive	58	FEMALE	WHITE		Stage IB1	Cervical Squamous Cell Carcinoma	G3	2011	WITH TUMOR	4	0	4	Not available	Not available
TCGA-EK-A2RA-01A	CESC	76.5507	positive	74	FEMALE			Stage IIA2	Cervical Squamous Cell Carcinoma	G3	2011	WITH TUMOR	1246	0	1246	Not available	Not available
TCGA-EK-A2RB-01A	CESC	264.9	positive	48	FEMALE	WHITE		Stage IVB	Cervical Squamous Cell Carcinoma	G3	2011	TUMOR FREE	9	0	9	Not available	Not available
TCGA-EK-A2RC-01A	CESC	40.4364	positive	33	FEMALE			Stage IB1	Cervical Squamous Cell Carcinoma	G3	2009	TUMOR FREE	129	0	129	Not available	Not available
TCGA-EK-A2RE-01A	CESC	69.0723	positive	26	FEMALE	WHITE		Stage IIA	Cervical Squamous Cell Carcinoma	G2	2010	TUMOR FREE	57	0	57	Not available	Not available
TCGA-EK-A2RJ-01A	CESC	23.1963	positive	51	FEMALE	WHITE		Stage IB2	Cervical Squamous Cell Carcinoma	G3	2009	TUMOR FREE	53	0	53	Not available	Not available
TCGA-EK-A2RK-01A	CESC	32.9796	positive	67	FEMALE	WHITE		Stage IA2	Cervical Squamous Cell Carcinoma	G3	2009		13	0	13	Not available	Not available
TCGA-EK-A2RL-01A	CESC	179.465	positive	32	FEMALE	BLACK OR AFRICAN AMERICAN		Stage IB	Endocervical Type of Adenocarcinoma	G2	2009	WITH TUMOR	NA	1	1453	Not available	Not available
TCGA-EK-A2RM-01A	CESC	243.79	positive	40	FEMALE	WHITE		Stage IB	Cervical Squamous Cell Carcinoma	G3	2009	WITH TUMOR	50	0	50	Not available	Not available
TCGA-EK-A2RN-01A	CESC	96.4826	positive	45	FEMALE	WHITE		Stage IB1	Cervical Squamous Cell Carcinoma	G2	2009	WITH TUMOR	71	0	71	Not available	Not available
TCGA-EK-A2RO-01A	CESC	13.1674	positive	59	FEMALE	AMERICAN INDIAN OR ALASKA NATIVE		Stage IIB	Cervical Squamous Cell Carcinoma	G1	2010	WITH TUMOR	2	0	2	Not available	Not available
TCGA-EK-A3GJ-01A	CESC	92.6432	positive	51	FEMALE	NATIVE HAWAIIAN OR OTHER PACIFIC ISLANDER		Stage IB1	Cervical Squamous Cell Carcinoma	G3	2010	[Discrepancy]	3	0	3	Not available	Not available
TCGA-EK-A3GK-01A	CESC	174.119	positive	33	FEMALE	WHITE		Stage IB1	Endocervical Type of Adenocarcinoma	G3	2009	TUMOR FREE	15	0	15	Not available	Not available
TCGA-EK-A3GM-01A	CESC	123.574	positive	65	FEMALE	WHITE		Stage IIA	Endocervical Type of Adenocarcinoma	G2	2006		0	0	0	Not available	Not available
TCGA-EK-A3GN-01A	CESC	386.632	positive	47	FEMALE	WHITE		Stage IIIB	Cervical Squamous Cell Carcinoma	G3	2005	WITH TUMOR	27	0	27	Not available	Not available
TCGA-EX-A1H5-01A	CESC	174.742	positive	58	FEMALE	BLACK OR AFRICAN AMERICAN		Stage IIB	Cervical Squamous Cell Carcinoma	G3	2010	TUMOR FREE	619	0	619	Not available	Not available
TCGA-EX-A1H6-01B	CESC	8.85665	positive	38	FEMALE	WHITE		Stage IB1	Endocervical Type of Adenocarcinoma	G1	2009	TUMOR FREE	241	0	241	Not available	Not available
TCGA-EX-A3L1-01A	CESC	129.279	positive	32	FEMALE	WHITE		Stage IIA1	Cervical Squamous Cell Carcinoma	G3	2011	TUMOR FREE	463	0	463	Cisplatin	Complete Response
TCGA-EX-A449-01A	CESC	616.725	positive	42	FEMALE	WHITE		Stage IVB	Endocervical Type of Adenocarcinoma	G1	2012	TUMOR FREE	447	0	447	Cisplatin	Complete Response
TCGA-EX-A69L-01A	CESC	255.819	positive	41	FEMALE	ASIAN		Stage IB1	Cervical Squamous Cell Carcinoma	G3	2012	TUMOR FREE	602	0	602	Not available	Not available
TCGA-EX-A69M-01A	CESC	222.054	positive	62	FEMALE	WHITE		Stage IB2	Cervical Squamous Cell Carcinoma	G3	2012	TUMOR FREE	NA	1	253	Not available	Not available
TCGA-EX-A8YF-01A	CESC	72.9186	positive	44	FEMALE	WHITE		Stage IB1	Cervical Squamous Cell Carcinoma	G3	2013	WITH TUMOR	473	0	473	Not available	Not available
TCGA-FU-A23K-01A	CESC	138.873	positive	28	FEMALE	WHITE		Stage IIIB	Cervical Squamous Cell Carcinoma	G3	2010	TUMOR FREE	372	0	372	Not available	Not available
TCGA-FU-A23L-01A	CESC	287.974	positive	60	FEMALE	WHITE		Stage IIA1	Cervical Squamous Cell Carcinoma	G3	2010	TUMOR FREE	725	0	725	Cisplatin	Complete Response
TCGA-FU-A2QG-01A	CESC	335.48	positive	29	FEMALE	WHITE		Stage IB1	Cervical Squamous Cell Carcinoma	G2	2011	TUMOR FREE	579	0	579	Not available	Not available
TCGA-FU-A3HY-01A	CESC	434.024	positive	47	FEMALE	WHITE		Stage IB2	Cervical Squamous Cell Carcinoma	G2	2011	TUMOR FREE	954	0	954	Not available	Not available
TCGA-FU-A3HZ-01A	CESC	3.67287	negative	64	FEMALE	WHITE		Stage IIA2	Cervical Squamous Cell Carcinoma	G3	2010	TUMOR FREE	1103	0	1103	Not available	Not available
TCGA-FU-A3NI-01A	CESC	188.608	positive	45	FEMALE	WHITE		Stage IB1	Cervical Squamous Cell Carcinoma	G2	2010	TUMOR FREE	NA	1	638	Not available	Not available
TCGA-FU-A3TQ-01A	CESC	190.343	positive	55	FEMALE	WHITE		Stage IIIB	Cervical Squamous Cell Carcinoma	G2	2010	TUMOR FREE	795	0	795	Not available	Not available
TCGA-FU-A3TX-01A	CESC	309.535	positive	78	FEMALE	[Not Evaluated]		Stage IB2	Cervical Squamous Cell Carcinoma	G3	2012		45	0	45	Not available	Not available
TCGA-FU-A3WB-01A	CESC	148.686	positive	43	FEMALE	WHITE		Stage IIA2	Cervical Squamous Cell Carcinoma	G2	2012	TUMOR FREE	491	0	491	Not available	Not available
TCGA-FU-A3YQ-01A	CESC	148.881	positive	35	FEMALE	WHITE		Stage IB1	Cervical Squamous Cell Carcinoma	G1	2012	TUMOR FREE	861	0	861	Not available	Not available
TCGA-FU-A40J-01A	CESC	289.234	positive	38	FEMALE	WHITE		Stage IIIB	Endocervical Type of Adenocarcinoma	G3	2012	TUMOR FREE	426	0	426	Not available	Not available
TCGA-FU-A57G-01A	CESC	0.623859	negative	49	FEMALE	WHITE		Stage IB2	Endocervical Type of Adenocarcinoma	G2	2011	TUMOR FREE	1078	0	1078	Not available	Not available
TCGA-FU-A5XV-01A	CESC	40.3341	positive	32	FEMALE	WHITE		Stage IIIB	Cervical Squamous Cell Carcinoma	G3	2012	TUMOR FREE	321	0	321	Not available	Not available
TCGA-FU-A770-01A	CESC	664.646	positive	33	FEMALE	WHITE		Stage IIIB	Endocervical Adenocarcinoma of the Usual Type	G2	2013	TUMOR FREE	34	0	34	Not available	Not available
TCGA-GH-A9DA-01A	CESC	160.865	positive	27	FEMALE	WHITE		Stage IB1	Cervical Squamous Cell Carcinoma	G3	2013	TUMOR FREE	540	0	540	Not available	Not available
TCGA-HG-A2PA-01A	CESC	44.1926	positive	38	FEMALE	WHITE		Stage IB2	Cervical Squamous Cell Carcinoma	G2	2009	WITH TUMOR	NA	1	773	Paclitaxel	Partial Response
TCGA-HM-A3JK-01A	CESC	234.44	positive	64	FEMALE	WHITE		Stage IIA2	Cervical Squamous Cell Carcinoma	G3	2011	TUMOR FREE	632	0	632	Not available	Not available
TCGA-HM-A4S6-01A	CESC	138.675	positive	51	FEMALE	WHITE		Stage IIIB	Cervical Squamous Cell Carcinoma	G3	2012	TUMOR FREE	454	0	454	Cisplatin	Complete Response
TCGA-IR-A3L7-01A	CESC	153.899	positive	37	FEMALE	WHITE		Stage IB1	Cervical Squamous Cell Carcinoma	G3	2000	TUMOR FREE	4483	0	4483	Cisplatin	Complete Response
TCGA-IR-A3LA-01A	CESC	2.23657	negative	60	FEMALE	WHITE		Stage IB1	Endometrioid Adenocarcinoma of Endocervix	G3	2002	TUMOR FREE	4172	0	4172	Cisplatin	Complete Response
TCGA-IR-A3LB-01A	CESC	428.629	positive	53	FEMALE	WHITE		Stage IB1	Endocervical Type of Adenocarcinoma	G3	2002	WITH TUMOR	NA	1	2032	Cisplatin	Complete Response
TCGA-IR-A3LC-01A	CESC	170.247	positive	40	FEMALE	WHITE		Stage IB1	Cervical Squamous Cell Carcinoma	G3	2003	TUMOR FREE	3935	0	3935	Cisplatin	Complete Response
TCGA-IR-A3LF-01A	CESC	445.464	positive	64	FEMALE	WHITE		Stage IB1	Endocervical Adenocarcinoma of the Usual Type	G2	2004	TUMOR FREE	2949	0	2949	Not available	Not available
TCGA-IR-A3LH-01A	CESC	69.6381	positive	49	FEMALE	BLACK OR AFRICAN AMERICAN		Stage IIA1	Cervical Squamous Cell Carcinoma	G4	2005	TUMOR FREE	2394	0	2394	Cisplatin	Complete Response
TCGA-IR-A3LI-01A	CESC	51.3701	positive	48	FEMALE	WHITE		Stage IVB	Endocervical Type of Adenocarcinoma	G2	2005	TUMOR FREE	2493	0	2493	Cisplatin	Complete Response
TCGA-IR-A3LK-01A	CESC	477.476	positive	69	FEMALE	WHITE		Stage IB2	Cervical Squamous Cell Carcinoma	G3	2009	WITH TUMOR	NA	1	908	Cisplatin	Complete Response
TCGA-IR-A3LL-01A	CESC	187.989	positive	60	FEMALE	WHITE		Stage IB1	Cervical Squamous Cell Carcinoma	G2	2010	TUMOR FREE	1106	0	1106	Cisplatin	Complete Response
TCGA-JW-A5VG-01A	CESC	112.415	positive	35	FEMALE	AMERICAN INDIAN OR ALASKA NATIVE		Stage IIA	Cervical Squamous Cell Carcinoma	G3	2012	TUMOR FREE	834	0	834	Not available	Not available
TCGA-JW-A5VH-01A	CESC	0.830164	negative	53	FEMALE	AMERICAN INDIAN OR ALASKA NATIVE		Stage IVB	Cervical Squamous Cell Carcinoma	G2	2012	WITH TUMOR	NA	1	100	Not available	Not available
TCGA-JW-A5VI-01A	CESC	241.041	positive	45	FEMALE	AMERICAN INDIAN OR ALASKA NATIVE		Stage IIB	Cervical Squamous Cell Carcinoma	G3	2012	WITH TUMOR	747	0	747	Topotecan	Clinical Progressive Disease
TCGA-JW-A5VJ-01A	CESC	33.0735	positive	56	FEMALE	AMERICAN INDIAN OR ALASKA NATIVE		Stage IIB	Cervical Squamous Cell Carcinoma	G3	2012	WITH TUMOR	652	0	652	Not available	Not available
TCGA-JW-A5VK-01A	CESC	89.2449	positive	43	FEMALE	BLACK OR AFRICAN AMERICAN		Stage IB2	Cervical Squamous Cell Carcinoma	G3	2012	TUMOR FREE	623	0	623	Not available	Not available
TCGA-JW-A5VL-01A	CESC	954.203	positive	37	FEMALE	AMERICAN INDIAN OR ALASKA NATIVE		Stage IB2	Cervical Squamous Cell Carcinoma	G1	2012	TUMOR FREE	474	0	474	Not available	Not available
TCGA-JW-A69B-01A	CESC	129.866	positive	44	FEMALE	WHITE		Stage IB2	Endocervical Type of Adenocarcinoma	GX	2012	TUMOR FREE	863	0	863	Not available	Not available
TCGA-JW-A852-01A	CESC	5.10182	positive	42	FEMALE	WHITE		Stage IIB	Cervical Squamous Cell Carcinoma	G2	2013	WITH TUMOR	NA	1	252	Not available	Not available
TCGA-JW-AAVH-01A	CESC	226.444	positive	46	FEMALE	WHITE		Stage IB1	Cervical Squamous Cell Carcinoma	G2	2013	TUMOR FREE	552	0	552	Not available	Not available
TCGA-JX-A3PZ-01A	CESC	229.555	positive	25	FEMALE	WHITE		Stage IB	Cervical Squamous Cell Carcinoma	G2	1995	WITH TUMOR	NA	1	642	Not available	Not available
TCGA-JX-A3Q0-01A	CESC	176.373	positive	63	FEMALE	BLACK OR AFRICAN AMERICAN		Stage III	Cervical Squamous Cell Carcinoma	G2	1997	TUMOR FREE	6375	0	6375	Not available	Not available
TCGA-JX-A3Q8-01A	CESC	547.341	positive	40	FEMALE	ASIAN		Stage IB1	Endocervical Type of Adenocarcinoma	G3	2011	TUMOR FREE	1357	0	1357	Not available	Not available
TCGA-JX-A5QV-01A	CESC	194.43	positive	37	FEMALE	WHITE		Stage IB1	Cervical Squamous Cell Carcinoma	G3	2012	TUMOR FREE	636	0	636	Not available	Not available
TCGA-LP-A4AU-01A	CESC	75.4652	positive	35	FEMALE	ASIAN		Stage IIIB	Cervical Squamous Cell Carcinoma	G3	2011	TUMOR FREE	343	0	343	Cisplatin	Complete Response
TCGA-LP-A4AV-01A	CESC	285.436	positive	63	FEMALE	ASIAN		Stage IB	Cervical Squamous Cell Carcinoma	G2	2011	TUMOR FREE	0	0	0	Not available	Not available
TCGA-LP-A4AW-01A	CESC	25.6562	positive	52	FEMALE	ASIAN		Stage IA	Cervical Squamous Cell Carcinoma	G1	2011	TUMOR FREE	27	0	27	Not available	Not available
TCGA-LP-A4AX-01A	CESC	261.172	positive	45	FEMALE	ASIAN		Stage IB1	Cervical Squamous Cell Carcinoma	G3	2011	TUMOR FREE	380	0	380	Not available	Not available
TCGA-LP-A5U2-01A	CESC	66.6509	positive	30	FEMALE	ASIAN		Stage IIIB	Endocervical Adenocarcinoma of the Usual Type	G3	2012	TUMOR FREE	9	0	9	Not available	Not available
TCGA-LP-A5U3-01A	CESC	234.426	positive	40	FEMALE	ASIAN		Stage IB1	Cervical Squamous Cell Carcinoma	G3	2012	TUMOR FREE	25	0	25	Not available	Not available
TCGA-LP-A7HU-01A	CESC	180.013	positive	53	FEMALE	ASIAN		Stage II	Endocervical Type of Adenocarcinoma	G3	2013	TUMOR FREE	406	0	406	Not available	Not available
TCGA-MA-AA3W-01A	CESC	123.637	positive	54	FEMALE	WHITE		Stage IB1	Cervical Squamous Cell Carcinoma	G3	2012	TUMOR FREE	685	0	685	Not available	Not available
TCGA-MA-AA3X-01A	CESC	794.503	positive	50	FEMALE	BLACK OR AFRICAN AMERICAN		Stage IIIB	Cervical Squamous Cell Carcinoma	G2	2012	TUMOR FREE	617	0	617	Cisplatin	Complete Response
TCGA-MA-AA3Y-01A	CESC	432.556	positive	48	FEMALE	WHITE		Stage IB1	Cervical Squamous Cell Carcinoma	G3	2012	TUMOR FREE	542	0	542	Not available	Not available
TCGA-MA-AA3Z-01A	CESC	92.3401	positive	43	FEMALE	WHITE		Stage IB2	Cervical Squamous Cell Carcinoma	GX	2013	TUMOR FREE	595	0	595	Not available	Not available
TCGA-MA-AA41-01A	CESC	571.265	positive	33	FEMALE	WHITE		Stage IIB	Cervical Squamous Cell Carcinoma	G2	2013	WITH TUMOR	279	0	279	Not available	Not available
TCGA-MA-AA42-01A	CESC	149.231	positive	75	FEMALE	WHITE		Stage IIB	Cervical Squamous Cell Carcinoma	G3	2013	TUMOR FREE	259	0	259	Not available	Not available
TCGA-MA-AA43-01A	CESC	46.1282	positive	48	FEMALE	WHITE		Stage IIIB	Cervical Squamous Cell Carcinoma	G3	2013	TUMOR FREE	346	0	346	Not available	Not available
TCGA-MU-A51Y-01A	CESC	60.5649	positive	27	FEMALE	WHITE		Stage IIA1	Cervical Squamous Cell Carcinoma	G2	2012	TUMOR FREE	854	0	854	Not available	Not available
TCGA-MU-A5YI-01A	CESC	26.7526	positive	60	FEMALE	BLACK OR AFRICAN AMERICAN		Stage IA1	Cervical Squamous Cell Carcinoma	G2	2011	WITH TUMOR	1053	0	1053	Not available	Not available
TCGA-MU-A8JM-01A	CESC	316.975	positive	46	FEMALE	WHITE		Stage IB1	Cervical Squamous Cell Carcinoma	G2	2013	TUMOR FREE	607	0	607	Not available	Not available
TCGA-MY-A5BD-01A	CESC	54.9237	positive	62	FEMALE	WHITE		Stage IIB	Cervical Squamous Cell Carcinoma	G1	2010	TUMOR FREE	1667	0	1667	Cisplatin	Complete Response
TCGA-MY-A5BE-01A	CESC	50.4707	positive	42	FEMALE	BLACK OR AFRICAN AMERICAN		Stage IB1	Cervical Squamous Cell Carcinoma	G3	2011	TUMOR FREE	1066	0	1066	Not available	Not available
TCGA-MY-A913-01A	CESC	632.018	positive	28	FEMALE	BLACK OR AFRICAN AMERICAN		Stage IIA	Cervical Squamous Cell Carcinoma	G3	2013	TUMOR FREE	524	0	524	Cisplatin	Complete Response
TCGA-PN-A8MA-01A	CESC	33.2127	positive	43	FEMALE	BLACK OR AFRICAN AMERICAN		Stage IIB	Cervical Squamous Cell Carcinoma	G3	2013	WITH TUMOR	90	0	90	Not available	Not available
TCGA-Q1-A5R1-01A	CESC	603.976	positive	32	FEMALE	WHITE		Stage IB1	Mucinous Adenocarcinoma of Endocervical Type	G2	2012	TUMOR FREE	474	0	474	Not available	Not available
TCGA-Q1-A5R2-01A	CESC	174.65	positive	64	FEMALE	WHITE			Cervical Squamous Cell Carcinoma	G3	2012	TUMOR FREE	499	0	499	Cisplatin	Partial Response
TCGA-Q1-A5R3-01A	CESC	15.9364	positive	56	FEMALE	WHITE			Cervical Squamous Cell Carcinoma	G2	2012	TUMOR FREE	485	0	485	Cisplatin	Partial Response
TCGA-Q1-A6DT-01A	CESC	1085.82	positive	55	FEMALE	WHITE		Stage I	Cervical Squamous Cell Carcinoma	GX	2013	WITH TUMOR	NA	1	275	Not available	Not available
TCGA-Q1-A6DV-01A	CESC	226.45	positive	36	FEMALE	ASIAN		Stage IB1	Mucinous Adenocarcinoma of Endocervical Type	G2	2013	TUMOR FREE	491	0	491	Not available	Not available
TCGA-Q1-A6DW-01A	CESC	608.055	positive	44	FEMALE	WHITE		Stage I	Cervical Squamous Cell Carcinoma	GX	2013		534	0	534	Not available	Not available
TCGA-Q1-A73O-01A	CESC	329.161	positive	37	FEMALE	[Not Evaluated]		Stage IB2	Cervical Squamous Cell Carcinoma	GX	2013	TUMOR FREE	428	0	428	Cisplatin	Complete Response
TCGA-Q1-A73P-01A	CESC	1241.67	positive	45	FEMALE	WHITE		Stage IB1	Endocervical Type of Adenocarcinoma	G1	2013	TUMOR FREE	483	0	483	Not available	Not available
TCGA-Q1-A73Q-01A	CESC	664.882	positive	46	FEMALE	WHITE		Stage I	Cervical Squamous Cell Carcinoma	GX	2013	WITH TUMOR	284	0	284	Not available	Not available
TCGA-Q1-A73R-01A	CESC	658.998	positive	45	FEMALE	WHITE		Stage I	Endocervical Type of Adenocarcinoma	GX	2013	TUMOR FREE	567	0	567	Not available	Not available
TCGA-Q1-A73S-01A	CESC	115.162	positive	33	FEMALE	WHITE		Stage IB1	Adenosquamous	G2	2012	TUMOR FREE	688	0	688	Not available	Not available
TCGA-R2-A69V-01A	CESC	74.1806	positive	42	FEMALE	WHITE		Stage IB	Cervical Squamous Cell Carcinoma	G3	2011	TUMOR FREE	596	0	596	Not available	Not available
TCGA-RA-A741-01A	CESC	87.3424	positive	34	FEMALE	WHITE		Stage IIB	Cervical Squamous Cell Carcinoma	GX	2013	TUMOR FREE	444	0	444	Carboplatin	Complete Response
TCGA-UC-A7PD-01A	CESC	50.8877	positive	21	FEMALE	AMERICAN INDIAN OR ALASKA NATIVE		Stage IB	Cervical Squamous Cell Carcinoma	G2	1997	WITH TUMOR	NA	1	355	Not available	Not available
TCGA-UC-A7PF-01A	CESC	164.917	positive	44	FEMALE	[Not Evaluated]		Stage IB1	Cervical Squamous Cell Carcinoma	G2	1999		NA	1	2859	Not available	Not available
TCGA-UC-A7PI-01A	CESC	409.838	positive	44	FEMALE	WHITE		Stage IB1	Endometrioid Adenocarcinoma of Endocervix	G1	2009	TUMOR FREE	2114	0	2114	Cisplatin	Complete Response
TCGA-VS-A8EB-01A	CESC	428.905	positive	41	FEMALE	WHITE		Stage IIIB	Cervical Squamous Cell Carcinoma	GX	2010	WITH TUMOR	NA	1	305	Not available	Not available
TCGA-VS-A8EC-01A	CESC	144.878	positive	55	FEMALE	WHITE		Stage IIIB	Cervical Squamous Cell Carcinoma	G2	2011	TUMOR FREE	1415	0	1415	Carboplatin	Partial Response
TCGA-VS-A8EG-01A	CESC	30.7866	positive	36	FEMALE	[Unknown]		Stage IB1	Cervical Squamous Cell Carcinoma	GX	2011	TUMOR FREE	1386	0	1386	Not available	Not available
TCGA-VS-A8EH-01A	CESC	53.1491	positive	56	FEMALE	[Unknown]		Stage IIIB	Cervical Squamous Cell Carcinoma	G2	2012	TUMOR FREE	986	0	986	Cisplatin	Complete Response
TCGA-VS-A8EI-01A	CESC	74.3936	positive	38	FEMALE	WHITE		Stage IIB	Cervical Squamous Cell Carcinoma	GX	2012	TUMOR FREE	729	0	729	Not available	Not available
TCGA-VS-A8EJ-01A	CESC	0.794832	negative	60	FEMALE	WHITE		Stage IIB	Cervical Squamous Cell Carcinoma	G3	2008	WITH TUMOR	NA	1	607	Cisplatin	Clinical Progressive Disease
TCGA-VS-A8EK-01A	CESC	312.708	positive	65	FEMALE	WHITE		Stage IVA	Cervical Squamous Cell Carcinoma	G2	2008	WITH TUMOR	NA	1	829	Cisplatin	Partial Response
TCGA-VS-A8EL-01A	CESC	258.706	positive	38	FEMALE	BLACK OR AFRICAN AMERICAN		Stage IIB	Cervical Squamous Cell Carcinoma	G3	2009	TUMOR FREE	1992	0	1992	Not available	Not available
TCGA-VS-A8Q8-01A	CESC	5.55621	positive	26	FEMALE	WHITE		Stage IB	Cervical Squamous Cell Carcinoma	G2	2010	WITH TUMOR	NA	1	978	Not available	Not available
TCGA-VS-A8Q9-01A	CESC	1453.82	positive	79	FEMALE	WHITE		Stage IB1	Cervical Squamous Cell Carcinoma	G2	2010	TUMOR FREE	1630	0	1630	Not available	Not available
TCGA-VS-A8QA-01A	CESC	113.022	positive	44	FEMALE	[Unknown]		Stage IB1	Cervical Squamous Cell Carcinoma	GX	2011	TUMOR FREE	1099	0	1099	Not available	Not available
TCGA-VS-A8QC-01A	CESC	52.6247	positive	51	FEMALE	WHITE		Stage IVA	Cervical Squamous Cell Carcinoma	G2	2009	WITH TUMOR	NA	1	350	Paclitaxel	Clinical Progressive Disease
TCGA-VS-A8QF-01A	CESC	280.622	positive	42	FEMALE	WHITE		Stage IIB	Cervical Squamous Cell Carcinoma	G2	2010	TUMOR FREE	1800	0	1800	Cisplatin	Complete Response
TCGA-VS-A8QH-01A	CESC	1.19104	negative	76	FEMALE	WHITE		Stage IB1	Mucinous Adenocarcinoma of Endocervical Type	G2	2010	WITH TUMOR	NA	1	1210	Gemcitabine	Partial Response
TCGA-VS-A8QM-01A	CESC	183.266	positive	47	FEMALE	[Unknown]		Stage IVB	Cervical Squamous Cell Carcinoma	GX	2009	WITH TUMOR	NA	1	951	Cisplatin	Clinical Progressive Disease
TCGA-VS-A94W-01A	CESC	323.372	positive	39	FEMALE	WHITE		Stage IIB	Cervical Squamous Cell Carcinoma	G2	2011	TUMOR FREE	1243	0	1243	Not available	Not available
TCGA-VS-A94X-01A	CESC	101.137	positive	40	FEMALE	BLACK OR AFRICAN AMERICAN		Stage IIB	Cervical Squamous Cell Carcinoma	G2	2010	WITH TUMOR	NA	1	506	Cisplatin	Partial Response
TCGA-VS-A94Y-01A	CESC	70.5875	positive	47	FEMALE	WHITE		Stage IIB	Cervical Squamous Cell Carcinoma	GX	2010	WITH TUMOR	NA	1	144	Cisplatin	Clinical Progressive Disease
TCGA-VS-A94Z-01A	CESC	88.9465	positive	38	FEMALE	WHITE		Stage IIB	Cervical Squamous Cell Carcinoma	G2	2012	TUMOR FREE	1015	0	1015	Cisplatin	Complete Response
TCGA-VS-A950-01A	CESC	1101.81	positive	42	FEMALE	[Unknown]		Stage IIIA	Cervical Squamous Cell Carcinoma	G3	2011	WITH TUMOR	1221	0	1221	Not available	Not available
TCGA-VS-A952-01A	CESC	151.204	positive	66	FEMALE	WHITE		Stage IB1	Mucinous Adenocarcinoma of Endocervical Type	G2	2010	TUMOR FREE	1778	0	1778	Not available	Not available
TCGA-VS-A953-01A	CESC	408.667	positive	63	FEMALE	[Unknown]		Stage IVA	Cervical Squamous Cell Carcinoma	GX	2010	WITH TUMOR	NA	1	477	Not available	Not available
TCGA-VS-A954-01A	CESC	322.835	positive	67	FEMALE	[Unknown]		Stage IIIB	Cervical Squamous Cell Carcinoma	G2	2010	TUMOR FREE	1714	0	1714	Cisplatin	Complete Response
TCGA-VS-A957-01A	CESC	489.042	positive	64	FEMALE	WHITE		Stage IB1	Cervical Squamous Cell Carcinoma	G3	2010	TUMOR FREE	1688	0	1688	Cisplatin	Complete Response
TCGA-VS-A958-01A	CESC	24.3197	positive	46	FEMALE	WHITE		Stage IIB	Cervical Squamous Cell Carcinoma	G2	2010	TUMOR FREE	1525	0	1525	Cisplatin	Complete Response
TCGA-VS-A959-01A	CESC	169.032	positive	76	FEMALE	[Unknown]		Stage IIB	Cervical Squamous Cell Carcinoma	G3	2010	TUMOR FREE	1561	0	1561	Not available	Not available
TCGA-VS-A9U5-01A	CESC	64.977	positive	57	FEMALE	WHITE		Stage IIB	Cervical Squamous Cell Carcinoma	G3	2010	TUMOR FREE	1535	0	1535	Cisplatin	Complete Response
TCGA-VS-A9U6-01A	CESC	83.8667	positive	52	FEMALE	WHITE		Stage IVB	Cervical Squamous Cell Carcinoma	GX	2011	WITH TUMOR	1320	0	1320	Cisplatin	Stable Disease
TCGA-VS-A9U7-01A	CESC	108.71	positive	30	FEMALE	WHITE		Stage IB1	Cervical Squamous Cell Carcinoma	G3	2011	TUMOR FREE	1472	0	1472	Cisplatin	Complete Response
TCGA-VS-A9UB-01A	CESC	192.899	positive	54	FEMALE	[Unknown]		Stage IIB	Cervical Squamous Cell Carcinoma	G3	2012	TUMOR FREE	911	0	911	Cisplatin	Complete Response
TCGA-VS-A9UC-01A	CESC	257.124	positive	32	FEMALE	[Unknown]		Stage IIB	Cervical Squamous Cell Carcinoma	G2	2012	WITH TUMOR	825	0	825	Cisplatin	Stable Disease
TCGA-VS-A9UD-01A	CESC	274.622	positive	73	FEMALE	WHITE		Stage IIIA	Cervical Squamous Cell Carcinoma	G2	2013	TUMOR FREE	739	0	739	Cisplatin	Complete Response
TCGA-VS-A9UH-01A	CESC	16.5114	positive	53	FEMALE	BLACK OR AFRICAN AMERICAN		Stage IVA	Cervical Squamous Cell Carcinoma	GX	2010	TUMOR FREE	1427	0	1427	Cisplatin	Complete Response
TCGA-VS-A9UI-01A	CESC	638.698	positive	76	FEMALE	WHITE		Stage IIB	Cervical Squamous Cell Carcinoma	GX	2011	TUMOR FREE	NA	1	1372	Not available	Not available
TCGA-VS-A9UJ-01A	CESC	1.08462	negative	55	FEMALE	[Unknown]		Stage IIB	Cervical Squamous Cell Carcinoma	GX	2012	WITH TUMOR	NA	1	52	Not available	Not available
TCGA-VS-A9UL-01A	CESC	341.801	positive	79	FEMALE	WHITE		Stage IIIB	Cervical Squamous Cell Carcinoma	G3	2010	WITH TUMOR	NA	1	442	Not available	Not available
TCGA-VS-A9UM-01A	CESC	31.4715	positive	39	FEMALE	BLACK OR AFRICAN AMERICAN		Stage IVB	Cervical Squamous Cell Carcinoma	G2	2011	TUMOR FREE	NA	1	829	Cisplatin	Complete Response
TCGA-VS-A9UO-01A	CESC	110.247	positive	43	FEMALE	WHITE		Stage IIB	Mucinous Adenocarcinoma of Endocervical Type	G2	2011	TUMOR FREE	1456	0	1456	Cisplatin	Complete Response
TCGA-VS-A9UP-01A	CESC	405.565	positive	43	FEMALE	[Unknown]		Stage IIA	Mucinous Adenocarcinoma of Endocervical Type	G3	2011	WITH TUMOR	1444	0	1444	Cisplatin	Complete Response
TCGA-VS-A9UQ-01A	CESC	110.072	positive	32	FEMALE	[Unknown]		Stage IB	Mucinous Adenocarcinoma of Endocervical Type	G2	2011	TUMOR FREE	1263	0	1263	Not available	Not available
TCGA-VS-A9UR-01A	CESC	64.3011	positive	53	FEMALE	WHITE		Stage IIA	Mucinous Adenocarcinoma of Endocervical Type	GX	2013	WITH TUMOR	793	0	793	Cisplatin	Complete Response
TCGA-VS-A9UT-01A	CESC	1.91294	negative	72	FEMALE	ASIAN		Stage IB	Mucinous Adenocarcinoma of Endocervical Type	G3	2013	TUMOR FREE	482	0	482	Not available	Not available
TCGA-VS-A9UU-01A	CESC	67.8866	positive	42	FEMALE	[Unknown]		Stage IIB	Cervical Squamous Cell Carcinoma	G1	2013	TUMOR FREE	442	0	442	Cisplatin	Complete Response
TCGA-VS-A9UV-01A	CESC	151.754	positive	74	FEMALE	[Unknown]		Stage IVA	Cervical Squamous Cell Carcinoma	GX	2013	WITH TUMOR	NA	1	104	Not available	Not available
TCGA-VS-A9UY-01A	CESC	154.262	positive	29	FEMALE	[Unknown]		Stage IVB	Cervical Squamous Cell Carcinoma	G2	2012	WITH TUMOR	NA	1	555	Cisplatin	Clinical Progressive Disease
TCGA-VS-A9UZ-01A	CESC	168.574	positive	61	FEMALE	WHITE		Stage IB1	Mucinous Adenocarcinoma of Endocervical Type	G2	2009	TUMOR FREE	2044	0	2044	Not available	Not available
TCGA-VS-A9V0-01A	CESC	1.47548	negative	58	FEMALE	[Unknown]		Stage IB	Mucinous Adenocarcinoma of Endocervical Type	G3	2013	WITH TUMOR	573	0	573	Cisplatin	Complete Response
TCGA-VS-A9V1-01A	CESC	240.623	positive	46	FEMALE	WHITE		Stage IVB	Mucinous Adenocarcinoma of Endocervical Type	G2	2013	WITH TUMOR	NA	1	157	Cisplatin	Clinical Progressive Disease
TCGA-VS-A9V2-01A	CESC	88.917	positive	29	FEMALE	WHITE		Stage IB1	Cervical Squamous Cell Carcinoma	G2	2013	TUMOR FREE	555	0	555	Not available	Not available
TCGA-VS-A9V3-01A	CESC	335.639	positive	62	FEMALE	WHITE		Stage IVB	Cervical Squamous Cell Carcinoma	G3	2013	WITH TUMOR	540	0	540	Cisplatin	Complete Response
TCGA-VS-A9V4-01A	CESC	1.26367	negative	63	FEMALE	WHITE		Stage IVA	Mucinous Adenocarcinoma of Endocervical Type	G2	2013	WITH TUMOR	NA	1	132	Not available	Not available
TCGA-VS-A9V5-01A	CESC	471.549	positive	50	FEMALE	WHITE		Stage IIB	Mucinous Adenocarcinoma of Endocervical Type	G2	2011	WITH TUMOR	NA	1	494	Carboplatin	Clinical Progressive Disease
TCGA-VS-AA62-01A	CESC	275.077	positive	51	FEMALE	WHITE		Stage IIB	Cervical Squamous Cell Carcinoma	G2	2009	WITH TUMOR	NA	1	469	Cisplatin	Clinical Progressive Disease
TCGA-WL-A834-01A	CESC	273.298	positive	57	FEMALE	WHITE			Cervical Squamous Cell Carcinoma	G3	2012	TUMOR FREE	791	0	791	Not available	Not available
TCGA-XS-A8TJ-01A	CESC	55.2933	positive	41	FEMALE	BLACK OR AFRICAN AMERICAN		Stage IB1	Cervical Squamous Cell Carcinoma	G2	2012	TUMOR FREE	890	0	890	Not available	Not available
TCGA-ZJ-A8QO-01A	CESC	491.239	positive	73	FEMALE	[Unknown]			Cervical Squamous Cell Carcinoma		2007		0	0	0	Not available	Not available
TCGA-ZJ-A8QQ-01A	CESC	79.5213	positive	24	FEMALE	WHITE		Stage IIB	Cervical Squamous Cell Carcinoma	GX	2007	TUMOR FREE	2056	0	2056	Not available	Not available
TCGA-ZJ-A8QR-01A	CESC	321.736	positive	38	FEMALE	NATIVE HAWAIIAN OR OTHER PACIFIC ISLANDER		Stage I	Cervical Squamous Cell Carcinoma	GX	2007		NA	1	582	Not available	Not available
TCGA-ZJ-AAX4-01A	CESC	32.8225	positive	85	FEMALE	WHITE		Stage II	Cervical Squamous Cell Carcinoma	G3	2008		21	0	21	Not available	Not available
TCGA-ZJ-AAX8-01A	CESC	234.548	positive	58	FEMALE	[Unknown]		Stage IIIB	Cervical Squamous Cell Carcinoma	G2	2009		0	0	0	Not available	Not available
TCGA-ZJ-AAXA-01A	CESC	145.753	positive	64	FEMALE	WHITE		Stage IB1	Cervical Squamous Cell Carcinoma	G2	2009		43	0	43	Not available	Not available
TCGA-ZJ-AAXB-01A	CESC	98.5491	positive	42	FEMALE	WHITE		Stage IB2	Endocervical Adenocarcinoma of the Usual Type	G3	2009		0	0	0	Not available	Not available
TCGA-ZJ-AAXD-01A	CESC	295.722	positive	35	FEMALE	[Unknown]		Stage IIIB	Cervical Squamous Cell Carcinoma	G2	2010		0	0	0	Not available	Not available
TCGA-ZJ-AAXF-01A	CESC	49.4629	positive	62	FEMALE	[Unknown]		Stage IIB	Cervical Squamous Cell Carcinoma	G3	2010		0	0	0	Not available	Not available
TCGA-ZJ-AAXI-01A	CESC	337.334	positive	67	FEMALE	[Unknown]		Stage IIB	Cervical Squamous Cell Carcinoma	G2	2010		0	0	0	Not available	Not available
TCGA-ZJ-AAXJ-01A	CESC	48.9808	positive	43	FEMALE	[Unknown]		Stage IIB	Cervical Squamous Cell Carcinoma		2010		0	0	0	Not available	Not available
TCGA-ZJ-AAXN-01A	CESC	383.716	positive	34	FEMALE	WHITE		Stage IB2	Cervical Squamous Cell Carcinoma		2010		0	0	0	Not available	Not available
TCGA-ZJ-AAXT-01A	CESC	24.6325	positive	54	FEMALE	WHITE		Stage IIIB	Cervical Squamous Cell Carcinoma	G2	2009		0	0	0	Not available	Not available
TCGA-ZJ-AAXU-01A	CESC	20.4565	positive	51	FEMALE	WHITE		Stage IIB	Cervical Squamous Cell Carcinoma	G2	2010		5	0	5	Not available	Not available
TCGA-ZJ-AB0H-01A	CESC	278.088	positive	48	FEMALE	[Unknown]		Stage IIIB	Cervical Squamous Cell Carcinoma		2006		0	0	0	Not available	Not available
TCGA-ZJ-AB0I-01A	CESC	104.068	positive	25	FEMALE	WHITE		Stage IIB	Cervical Squamous Cell Carcinoma		2006		0	0	0	Not available	Not available
TCGA-ZX-AA5X-01A	CESC	418.481	positive	64	FEMALE	WHITE		Stage IIIB	Cervical Squamous Cell Carcinoma	G2	2013	WITH TUMOR	119	0	119	Not available	Not available
TCGA-3L-AA1B-01A	COAD	0.94644	negative	61	FEMALE	BLACK OR AFRICAN AMERICAN	Stage I		Colon Adenocarcinoma		2013	TUMOR FREE	475	0	475	Not available	Not available
TCGA-4N-A93T-01A	COAD	0.997493	negative	67	MALE	BLACK OR AFRICAN AMERICAN	Stage IIIB		Colon Adenocarcinoma		2013	WITH TUMOR	146	0	146	Not available	Not available
TCGA-4T-AA8H-01A	COAD	1.33668	negative	42	FEMALE	BLACK OR AFRICAN AMERICAN	Stage IIA		Colon Mucinous Adenocarcinoma		2013	TUMOR FREE	385	0	385	Not available	Not available
TCGA-5M-AAT4-01A	COAD	1.02246	negative	74	MALE	BLACK OR AFRICAN AMERICAN	Stage IV		Colon Adenocarcinoma		2009	WITH TUMOR	NA	1	49	Not available	Not available
TCGA-5M-AAT6-01A	COAD	1.61802	negative	40	FEMALE	BLACK OR AFRICAN AMERICAN	Stage IV		Colon Adenocarcinoma		2009	WITH TUMOR	NA	1	290	Not available	Not available
TCGA-5M-AATE-01A	COAD	1.91034	negative	76	MALE	BLACK OR AFRICAN AMERICAN	Stage IIA		Colon Adenocarcinoma		2011	WITH TUMOR	1200	0	1200	Not available	Not available
TCGA-A6-2676-01A	COAD	110.421	positive	75	FEMALE	WHITE	Stage IIB		Colon Adenocarcinoma		2009	TUMOR FREE	NA	1	1305	Not available	Not available
TCGA-A6-2681-01A	COAD	120.926	positive	73	FEMALE	WHITE	Stage IIA		Colon Adenocarcinoma		2009	TUMOR FREE	1387	0	1387	Not available	Not available
TCGA-A6-3807-01A	COAD	176.812	positive	53	FEMALE	WHITE	Stage IIIC		Colon Adenocarcinoma		2009	TUMOR FREE	1054	0	1054	Not available	Not available
TCGA-A6-3808-01A	COAD	167.784	positive	73	MALE	WHITE	Stage IIA		Colon Adenocarcinoma		2009	TUMOR FREE	1014	0	1014	Not available	Not available
TCGA-A6-4105-01A	COAD	4.55105	negative	79	MALE	WHITE	Stage IIA		Colon Adenocarcinoma		2010	TUMOR FREE	NA	1	442	Not available	Not available
TCGA-A6-4107-01A	COAD	102.938	positive	57	FEMALE	WHITE	Stage IIIB		Colon Adenocarcinoma		2010	TUMOR FREE	987	0	987	Not available	Not available
TCGA-A6-5657-01A	COAD	0.760586	negative	65	MALE	BLACK OR AFRICAN AMERICAN	Stage IIIB		Colon Adenocarcinoma		2010	TUMOR FREE	962	0	962	Not available	Not available
TCGA-A6-5660-01A	COAD	0.309829	negative	73	MALE	BLACK OR AFRICAN AMERICAN	Stage IIIC		Colon Adenocarcinoma		2010	TUMOR FREE	888	0	888	Not available	Not available
TCGA-A6-5664-01A	COAD	2.08547	negative	80	MALE	BLACK OR AFRICAN AMERICAN	Stage IIIC		Colon Adenocarcinoma		2010	WITH TUMOR	672	0	672	Irinotecan	Clinical Progressive Disease
TCGA-A6-5666-01A	COAD	1.65183	negative	78	MALE	WHITE	Stage IIC		Colon Adenocarcinoma		2010	WITH TUMOR	995	0	995	Not available	Not available
TCGA-A6-6137-01A	COAD	2.12786	negative	55	MALE	WHITE	Stage IIIB		Colon Adenocarcinoma		2010	TUMOR FREE	824	0	824	Not available	Not available
TCGA-A6-6138-01A	COAD	2.16403	negative	61	MALE	WHITE	Stage I		Colon Adenocarcinoma		2010	TUMOR FREE	685	0	685	Not available	Not available
TCGA-A6-6140-01A	COAD	2.62229	negative	62	MALE	WHITE	Stage IIA		Colon Adenocarcinoma		2011	TUMOR FREE	734	0	734	Not available	Not available
TCGA-A6-6141-01A	COAD	2.32113	negative	31	MALE	BLACK OR AFRICAN AMERICAN	Stage IIA		Colon Adenocarcinoma		2011	TUMOR FREE	255	0	255	Not available	Not available
TCGA-A6-6142-01A	COAD	2.97545	negative	56	FEMALE	WHITE	Stage IVA		Colon Adenocarcinoma		2011	WITH TUMOR	763	0	763	Not available	Not available
TCGA-A6-6648-01A	COAD	0.477624	negative	56	MALE	WHITE	Stage IVA		Colon Adenocarcinoma		2010	WITH TUMOR	766	0	766	Not available	Not available
TCGA-A6-6649-01A	COAD	1.2093	negative	66	MALE	WHITE	Stage IIIB		Colon Adenocarcinoma		2010	TUMOR FREE	735	0	735	Not available	Not available
TCGA-A6-6651-01A	COAD	1.80664	negative	55	FEMALE	WHITE	Stage IIIB		Colon Adenocarcinoma		2010	TUMOR FREE	662	0	662	Not available	Not available
TCGA-A6-6652-01A	COAD	3.17037	negative	59	MALE	BLACK OR AFRICAN AMERICAN	Stage IVA		Colon Adenocarcinoma		2011	WITH TUMOR	751	0	751	Oxaliplatin	Stable Disease
TCGA-A6-6653-01A	COAD	1.9348	negative	82	MALE	WHITE	Stage I		Colon Adenocarcinoma		2011	TUMOR FREE	742	0	742	Not available	Not available
TCGA-A6-6654-01A	COAD	2.24833	negative	65	FEMALE	WHITE	Stage IIIB		Colon Adenocarcinoma		2011	TUMOR FREE	726	0	726	Not available	Not available
TCGA-A6-6782-01A	COAD	2.47469	negative	82	MALE	WHITE	Stage IIB		Colon Adenocarcinoma		2011	TUMOR FREE	617	0	617	Not available	Not available
TCGA-A6-A565-01A	COAD	0.969596	negative	34	FEMALE	BLACK OR AFRICAN AMERICAN	Stage IIIC		Colon Mucinous Adenocarcinoma		2008	WITH TUMOR	NA	1	494	Fluorouracil	Clinical Progressive Disease
TCGA-A6-A566-01A	COAD	0.455684	negative	55	FEMALE	BLACK OR AFRICAN AMERICAN	Stage IIIB		Colon Mucinous Adenocarcinoma		2007	WITH TUMOR	NA	1	758	Oxaliplatin	Clinical Progressive Disease
TCGA-A6-A567-01A	COAD	0.723424	negative	56	MALE	BLACK OR AFRICAN AMERICAN	Stage IV		Colon Adenocarcinoma		2007	WITH TUMOR	NA	1	1881	Not available	Not available
TCGA-A6-A56B-01A	COAD	2.26834	negative	57	MALE	BLACK OR AFRICAN AMERICAN	Stage IIIB		Colon Adenocarcinoma		2008	TUMOR FREE	NA	1	1711	Fluorouracil	Complete Response
TCGA-A6-A5ZU-01A	COAD	0.792439	negative	59	MALE	BLACK OR AFRICAN AMERICAN	Stage IIIB		Colon Adenocarcinoma		2013	TUMOR FREE	293	0	293	Oxaliplatin	Complete Response
TCGA-AA-3488-01A	COAD	153.42	positive	58	MALE		Stage IV		Colon Adenocarcinoma		2002	WITH TUMOR	NA	1	153	Not available	Not available
TCGA-AA-3494-01A	COAD	122.823	positive	55	MALE		Stage IV		Colon Adenocarcinoma		2002	WITH TUMOR	31	0	31	Leucovorin	Partial Response
TCGA-AA-3510-01A	COAD	92.4684	positive	70	MALE		Stage II		Colon Adenocarcinoma		2005	TUMOR FREE	1946	0	1946	Not available	Not available
TCGA-AA-3519-01A	COAD	71.689	positive	63	MALE		Stage III		Colon Adenocarcinoma		2007	TUMOR FREE	276	0	276	Not available	Not available
TCGA-AA-3521-01A	COAD	274.863	positive	87	MALE		Stage II		Colon Adenocarcinoma		2007	WITH TUMOR	NA	0	NA	Not available	Not available
TCGA-AA-3524-01A	COAD	216.93	positive	85	MALE		Stage II		Colon Adenocarcinoma		2007	TUMOR FREE	1096	0	1096	Not available	Not available
TCGA-AA-3526-01A	COAD	0.443691	negative	57	MALE		Stage I		Colon Adenocarcinoma		2007	TUMOR FREE	580	0	580	Not available	Not available
TCGA-AA-3529-01A	COAD	138.79	positive	78	FEMALE		Stage IIIC		Colon Adenocarcinoma		2007	WITH TUMOR	NA	1	0	Not available	Not available
TCGA-AA-3530-01A	COAD	147.15	positive	80	MALE		Stage I		Colon Adenocarcinoma		2007	TUMOR FREE	580	0	580	Not available	Not available
TCGA-AA-3532-01A	COAD	154.871	positive	63	MALE		Stage IIA		Colon Adenocarcinoma		2007	WITH TUMOR	882	0	882	Not available	Not available
TCGA-AA-3538-01A	COAD	144.298	positive	54	FEMALE		Stage I		Colon Adenocarcinoma		2008	TUMOR FREE	791	0	791	Not available	Not available
TCGA-AA-3542-01A	COAD	59.0447	positive	69	MALE		Stage IIIC		Colon Adenocarcinoma		2008	TUMOR FREE	395	0	395	Leucovorin	Complete Response
TCGA-AA-3543-01A	COAD	131.609	positive	84	MALE		Stage I		Colon Mucinous Adenocarcinoma		2008	TUMOR FREE	30	0	30	Not available	Not available
TCGA-AA-3544-01A	COAD	113.883	positive	68	MALE		Stage I		Colon Adenocarcinoma		2008	TUMOR FREE	426	0	426	Not available	Not available
TCGA-AA-3548-01A	COAD	111.725	positive	71	FEMALE		Stage IIIC		Colon Adenocarcinoma		2008	TUMOR FREE	1034	0	1034	Leucovorin	Complete Response
TCGA-AA-3549-01A	COAD	148.909	positive	69	MALE		Stage I		Colon Adenocarcinoma		2008	TUMOR FREE	639	0	639	Not available	Not available
TCGA-AA-3552-01A	COAD	151.563	positive	85	MALE		Stage IIIC		Colon Adenocarcinoma		2008	TUMOR FREE	NA	1	396	Not available	Not available
TCGA-AA-3553-01A	COAD	171.895	positive	61	FEMALE		Stage I		Colon Adenocarcinoma		2008	TUMOR FREE	730	0	730	Not available	Not available
TCGA-AA-3554-01A	COAD	166.686	positive	62	FEMALE		Stage IIA		Colon Adenocarcinoma		2008	TUMOR FREE	546	0	546	Not available	Not available
TCGA-AA-3555-01A	COAD	151.57	positive	81	FEMALE		Stage IIA		Colon Mucinous Adenocarcinoma		2008	TUMOR FREE	911	0	911	Not available	Not available
TCGA-AA-3556-01A	COAD	151.66	positive	78	MALE		Stage I				2008	WITH TUMOR	700	0	700	Not available	Not available
TCGA-AA-3560-01A	COAD	145.229	positive	72	FEMALE		Stage IIIC		Colon Adenocarcinoma		2009	TUMOR FREE	608	0	608	Leucovorin	Complete Response
TCGA-AA-3561-01A	COAD	91.3886	positive	72	MALE		Stage IIA		Colon Adenocarcinoma		2009	TUMOR FREE	424	0	424	Not available	Not available
TCGA-AA-3562-01A	COAD	132.129	positive	82	MALE		Stage IIIC		Colon Adenocarcinoma		2008	WITH TUMOR	608	0	608	Leucovorin	Complete Response
TCGA-AA-3664-01A	COAD	173.293	positive	74	FEMALE		Stage II		Colon Adenocarcinoma		2005	WITH TUMOR	1643	0	1643	Not available	Not available
TCGA-AA-3666-01A	COAD	150.745	positive	68	MALE		Stage III		Colon Adenocarcinoma		2005	WITH TUMOR	NA	1	61	Not available	Not available
TCGA-AA-3667-01A	COAD	259.547	positive	36	FEMALE		Stage I		Colon Adenocarcinoma		2005	TUMOR FREE	426	0	426	Not available	Not available
TCGA-AA-3672-01A	COAD	210.531	positive	90	FEMALE		Stage III		Colon Adenocarcinoma		2006	TUMOR FREE	28	0	28	Not available	Not available
TCGA-AA-3673-01A	COAD	148.219	positive	53	FEMALE		Stage II		Colon Adenocarcinoma		2006	TUMOR FREE	1522	0	1522	Not available	Not available
TCGA-AA-3675-01A	COAD	0.72504	negative	84	MALE		Stage II		Colon Adenocarcinoma		2006	TUMOR FREE	1431	0	1431	Not available	Not available
TCGA-AA-3678-01A	COAD	142.855	positive	60	FEMALE		Stage III		Colon Adenocarcinoma		2006	TUMOR FREE	1430	0	1430	Leucovorin	Complete Response
TCGA-AA-3679-01A	COAD	192.785	positive	59	MALE		Stage IV		Colon Adenocarcinoma		2006	WITH TUMOR	457	0	457	Not available	Not available
TCGA-AA-3680-01A	COAD	156.605	positive	67	FEMALE		Stage IV		Colon Adenocarcinoma		2006	WITH TUMOR	NA	1	335	Leucovorin	Clinical Progressive Disease
TCGA-AA-3681-01A	COAD	165.249	positive	77	FEMALE		Stage III		Colon Adenocarcinoma		2006	TUMOR FREE	182	0	182	Not available	Not available
TCGA-AA-3684-01A	COAD	254.507	positive	65	FEMALE		Stage IV		Colon Mucinous Adenocarcinoma		2007	WITH TUMOR	0	0	0	Not available	Not available
TCGA-AA-3685-01A	COAD	0.37182	negative	69	MALE		Stage II		Colon Adenocarcinoma		2007	TUMOR FREE	1127	0	1127	Not available	Not available
TCGA-AA-3688-01A	COAD	92.3752	positive	80	MALE		Stage IV		Colon Adenocarcinoma		2007	WITH TUMOR	578	0	578	Not available	Not available
TCGA-AA-3692-01A	COAD	90.5308	positive	47	FEMALE		Stage IV		Colon Mucinous Adenocarcinoma		2008	WITH TUMOR	NA	1	1095	Leucovorin	Clinical Progressive Disease
TCGA-AA-3693-01A	COAD	91.2626	positive	77	FEMALE		Stage IV		Colon Adenocarcinoma		2008	WITH TUMOR	0	0	0	Not available	Not available
TCGA-AA-3695-01A	COAD	185.28	positive	63	FEMALE		Stage IV		Colon Adenocarcinoma		2009	WITH TUMOR	0	0	0	Not available	Not available
TCGA-AA-3696-01A	COAD	345.954	positive	75	FEMALE		Stage IV		Colon Adenocarcinoma		2009	WITH TUMOR	NA	1	153	Not available	Not available
TCGA-AA-3710-01A	COAD	144.814	positive	80	FEMALE		Stage IIA		Colon Adenocarcinoma		2008	TUMOR FREE	821	0	821	Not available	Not available
TCGA-AA-3715-01A	COAD	200.286	positive	77	MALE		Stage II		Colon Adenocarcinoma		2006	WITH TUMOR	NA	1	579	Not available	Not available
TCGA-AA-3811-01A	COAD	144.023	positive	84	FEMALE		Stage III		Colon Adenocarcinoma		2007	WITH TUMOR	NA	1	306	Not available	Not available
TCGA-AA-3812-01A	COAD	248.116	positive	82	FEMALE		Stage IIA		Colon Adenocarcinoma		2007	TUMOR FREE	1066	0	1066	Not available	Not available
TCGA-AA-3814-01A	COAD	136.402	positive	85	FEMALE		Stage IIA		Colon Adenocarcinoma		2007	WITH TUMOR	0	0	0	Not available	Not available
TCGA-AA-3815-01A	COAD	133.854	positive	65	FEMALE		Stage IIA		Colon Adenocarcinoma		2007	TUMOR FREE	1005	0	1005	Not available	Not available
TCGA-AA-3818-01A	COAD	112.219	positive	78	FEMALE		Stage IIA		Colon Adenocarcinoma		2007	WITH TUMOR	NA	1	30	Not available	Not available
TCGA-AA-3819-01A	COAD	133.561	positive	41	FEMALE		Stage IIA		Colon Adenocarcinoma		2008	TUMOR FREE	761	0	761	Not available	Not available
TCGA-AA-3821-01A	COAD	189.916	positive	81	FEMALE		Stage I		Colon Mucinous Adenocarcinoma		2008	TUMOR FREE	31	0	31	Not available	Not available
TCGA-AA-3831-01A	COAD	118.128	positive	66	MALE		Stage IIA		Colon Adenocarcinoma		2008	TUMOR FREE	547	0	547	Not available	Not available
TCGA-AA-3833-01A	COAD	146.446	positive	63	FEMALE		Stage IIA		Colon Adenocarcinoma		2008	TUMOR FREE	485	0	485	Not available	Not available
TCGA-AA-3837-01A	COAD	217.912	positive	67	MALE		Stage IIA		Colon Mucinous Adenocarcinoma		2008	TUMOR FREE	1186	0	1186	Not available	Not available
TCGA-AA-3841-01A	COAD	288.569	positive	66	MALE		Stage IIA		Colon Adenocarcinoma		2009	TUMOR FREE	1124	0	1124	Leucovorin	Complete Response
TCGA-AA-3842-01A	COAD	187.461	positive	51	MALE		Stage IIIA		Colon Adenocarcinoma		2009	TUMOR FREE	1126	0	1126	Not available	Not available
TCGA-AA-3844-01A	COAD	126.576	positive	78	FEMALE		Stage IIIC		Colon Adenocarcinoma		2009	WITH TUMOR	454	0	454	Capecitabine	Clinical Progressive Disease
TCGA-AA-3845-01A	COAD	144.98	positive	86	FEMALE		Stage IIA		Colon Adenocarcinoma		2009	WITH TUMOR	NA	1	0	Not available	Not available
TCGA-AA-3846-01A	COAD	163.605	positive	74	FEMALE		Stage IIA		Colon Adenocarcinoma		2009	WITH TUMOR	518	0	518	Not available	Not available
TCGA-AA-3848-01A	COAD	409.55	positive	82	FEMALE		Stage IIIC		Colon Adenocarcinoma		2009	WITH TUMOR	NA	1	306	Not available	Not available
TCGA-AA-3850-01A	COAD	124.702	positive	74	MALE		Stage I		Colon Adenocarcinoma		2009	WITH TUMOR	NA	1	0	Not available	Not available
TCGA-AA-3851-01A	COAD	137.229	positive	74	MALE		Stage IIA		Colon Adenocarcinoma		2009	WITH TUMOR	1006	0	1006	Not available	Not available
TCGA-AA-3852-01A	COAD	151.048	positive	88	MALE		Stage IIA		Colon Mucinous Adenocarcinoma		2009	WITH TUMOR	NA	1	0	Not available	Not available
TCGA-AA-3854-01A	COAD	116.299	positive	71	FEMALE		Stage I		Colon Mucinous Adenocarcinoma		2009	TUMOR FREE	1096	0	1096	Not available	Not available
TCGA-AA-3855-01A	COAD	130.843	positive	72	MALE		Stage I		Colon Adenocarcinoma		2009	WITH TUMOR	975	0	975	Not available	Not available
TCGA-AA-3856-01A	COAD	113.754	positive	59	MALE		Stage IIA		Colon Adenocarcinoma		2009	WITH TUMOR	30	0	30	Not available	Not available
TCGA-AA-3858-01A	COAD	164.36	positive	67	MALE		Stage I		Colon Adenocarcinoma		2009	TUMOR FREE	945	0	945	Not available	Not available
TCGA-AA-3860-01A	COAD	107.751	positive	53	FEMALE		Stage IIIB		Colon Adenocarcinoma		2009	TUMOR FREE	945	0	945	Leucovorin	Complete Response
TCGA-AA-3861-01A	COAD	153.529	positive	72	MALE		Stage IIA		Colon Adenocarcinoma		2009	TUMOR FREE	914	0	914	Not available	Not available
TCGA-AA-3862-01A	COAD	170.458	positive	82	MALE		Stage IIA		Colon Adenocarcinoma		2009	TUMOR FREE	914	0	914	Not available	Not available
TCGA-AA-3864-01A	COAD	134.433	positive	71	MALE		Stage II		Colon Adenocarcinoma		2005	TUMOR FREE	1612	0	1612	Not available	Not available
TCGA-AA-3866-01A	COAD	137.788	positive	78	FEMALE		Stage I		Colon Adenocarcinoma		2006	TUMOR FREE	518	0	518	Not available	Not available
TCGA-AA-3867-01A	COAD	174.207	positive	74	MALE		Stage IV		Colon Adenocarcinoma		2007	WITH TUMOR	731	0	731	Not available	Not available
TCGA-AA-3869-01A	COAD	160.457	positive	76	MALE		Stage IV		Colon Adenocarcinoma		2009	WITH TUMOR	NA	1	822	Capecitabine	Partial Response
TCGA-AA-3870-01A	COAD	299.12	positive	71	FEMALE		Stage IV		Colon Adenocarcinoma		2009	TUMOR FREE	912	0	912	Leucovorin	Complete Response
TCGA-AA-3872-01A	COAD	128.535	positive	45	MALE		Stage IV		Colon Adenocarcinoma		2009	WITH TUMOR	0	0	0	Not available	Not available
TCGA-AA-3875-01A	COAD	177.033	positive	78	FEMALE		Stage I		Colon Adenocarcinoma		2007	WITH TUMOR	549	0	549	Not available	Not available
TCGA-AA-3877-01A	COAD	115.208	positive	83	FEMALE		Stage I		Colon Mucinous Adenocarcinoma		2007	TUMOR FREE	943	0	943	Not available	Not available
TCGA-AA-3930-01A	COAD	183.89	positive	66	MALE		Stage IV		Colon Adenocarcinoma		2008	WITH TUMOR	NA	1	61	Capecitabine	Clinical Progressive Disease
TCGA-AA-3939-01A	COAD	112.163	positive	83	MALE		Stage IIA		Colon Adenocarcinoma		2009	WITH TUMOR	395	0	395	Not available	Not available
TCGA-AA-3941-01A	COAD	135.999	positive	84	FEMALE		Stage IVA		Colon Adenocarcinoma		2010	WITH TUMOR	730	0	730	Not available	Not available
TCGA-AA-3947-01A	COAD	125.922	positive	60	FEMALE		Stage IIB		Colon Mucinous Adenocarcinoma		2009	TUMOR FREE	1004	0	1004	Not available	Not available
TCGA-AA-3949-01A	COAD	136.386	positive	87	FEMALE		Stage IIIB		Colon Mucinous Adenocarcinoma		2009	TUMOR FREE	791	0	791	Not available	Not available
TCGA-AA-3950-01A	COAD	99.1785	positive	79	FEMALE		Stage IIA		Colon Mucinous Adenocarcinoma		2010	TUMOR FREE	730	0	730	Not available	Not available
TCGA-AA-3952-01A	COAD	117.21	positive	68	MALE		Stage IIIC		Colon Adenocarcinoma		2008	WITH TUMOR	NA	1	61	Not available	Not available
TCGA-AA-3955-01A	COAD	189.318	positive	38	MALE		Stage IIIB		Colon Adenocarcinoma		2010	TUMOR FREE	638	0	638	Capecitabine	Complete Response
TCGA-AA-3956-01A	COAD	172.039	positive	65	MALE		Stage IIA		Colon Adenocarcinoma		2007	WITH TUMOR	1035	0	1035	Not available	Not available
TCGA-AA-3966-01A	COAD	120.291	positive	89	FEMALE		Stage IIA		Colon Mucinous Adenocarcinoma		2009	WITH TUMOR	61	0	61	Not available	Not available
TCGA-AA-3968-01A	COAD	168.826	positive	55	FEMALE		Stage I		Colon Adenocarcinoma		2008	TUMOR FREE	669	0	669	Not available	Not available
TCGA-AA-3970-01A	COAD	174.694	positive	65	MALE		Stage IIA		Colon Adenocarcinoma		2009	TUMOR FREE	1096	0	1096	Not available	Not available
TCGA-AA-3971-01A	COAD	174.921	positive	58	MALE		Stage III		Colon Adenocarcinoma		2007	TUMOR FREE	489	0	489	Leucovorin	Complete Response
TCGA-AA-3972-01A	COAD	160.785	positive	72	MALE		Stage IV		Colon Adenocarcinoma		2008	WITH TUMOR	1551	0	1551	Capecitabine	Clinical Progressive Disease
TCGA-AA-3973-01A	COAD	154.708	positive	69	MALE		Stage IV		Colon Adenocarcinoma		2007	WITH TUMOR	397	0	397	Leucovorin	Stable Disease
TCGA-AA-3975-01A	COAD	177.064	positive	80	MALE		Stage I		Colon Adenocarcinoma		2009	TUMOR FREE	1036	0	1036	Not available	Not available
TCGA-AA-3976-01A	COAD	151.955	positive	70	MALE		Stage IIIA		Colon Adenocarcinoma		2009	WITH TUMOR	791	0	791	Leucovorin	Complete Response
TCGA-AA-3977-01A	COAD	172.658	positive	65	MALE				Colon Adenocarcinoma		2009	TUMOR FREE	761	0	761	Not available	Not available
TCGA-AA-3979-01A	COAD	131.659	positive	84	MALE		Stage IIA		Colon Adenocarcinoma		2010	TUMOR FREE	730	0	730	Not available	Not available
TCGA-AA-3980-01A	COAD	168.816	positive	89	FEMALE		Stage I		Colon Adenocarcinoma		2009	TUMOR FREE	822	0	822	Not available	Not available
TCGA-AA-3982-01A	COAD	191.659	positive	75	MALE		Stage IIIB		Colon Adenocarcinoma		2009	WITH TUMOR	822	0	822	Not available	Not available
TCGA-AA-3984-01A	COAD	178.938	positive	61	FEMALE		Stage IIA		Colon Adenocarcinoma		2009	WITH TUMOR	0	0	0	Not available	Not available
TCGA-AA-3986-01A	COAD	143.59	positive	73	MALE		Stage I		Colon Adenocarcinoma		2007	TUMOR FREE	580	0	580	Not available	Not available
TCGA-AA-3989-01A	COAD	135.096	positive	84	MALE		Stage IV		Colon Adenocarcinoma		2009	WITH TUMOR	NA	1	242	Not available	Not available
TCGA-AA-3994-01A	COAD	157.817	positive	69	MALE		Stage IIIB		Colon Mucinous Adenocarcinoma		2008	TUMOR FREE	822	0	822	Capecitabine	Complete Response
TCGA-AA-A004-01A	COAD	2445.2	positive	76	MALE		Stage IIA		Colon Adenocarcinoma		2009	TUMOR FREE	424	0	424	Not available	Not available
TCGA-AA-A00A-01A	COAD	185.239	positive	80	MALE		Stage IIA		Colon Adenocarcinoma		2009	WITH TUMOR	1157	0	1157	Not available	Not available
TCGA-AA-A00D-01A	COAD	127.567	positive	70	MALE		Stage I		Colon Adenocarcinoma		2007	TUMOR FREE	578	0	578	Not available	Not available
TCGA-AA-A00E-01A	COAD	141.116	positive	65	MALE		Stage IIA		Colon Adenocarcinoma		2007	TUMOR FREE	913	0	913	Not available	Not available
TCGA-AA-A00F-01A	COAD	186.083	positive	66	MALE		Stage IIIC		Colon Adenocarcinoma		2007	TUMOR FREE	1035	0	1035	Leucovorin	Partial Response
TCGA-AA-A00J-01A	COAD	121.205	positive	80	MALE		Stage IIIB		Colon Mucinous Adenocarcinoma		2009	TUMOR FREE	549	0	549	Fluorouracil	Partial Response
TCGA-AA-A00K-01A	COAD	179.407	positive	79	MALE		Stage IIA		Colon Adenocarcinoma		2009	WITH TUMOR	549	0	549	Not available	Not available
TCGA-AA-A00L-01A	COAD	178.712	positive	66	MALE		Stage IIA		Colon Adenocarcinoma		2009	TUMOR FREE	1157	0	1157	Not available	Not available
TCGA-AA-A00N-01A	COAD	169.307	positive	75	MALE		Stage IIB		Colon Mucinous Adenocarcinoma		2008	WITH TUMOR	NA	1	122	Not available	Not available
TCGA-AA-A00O-01A	COAD	161.93	positive	83	FEMALE		Stage IIIC		Colon Adenocarcinoma		2008	[Discrepancy]	822	0	822	Not available	Not available
TCGA-AA-A00Q-01A	COAD	163.651	positive	66	FEMALE		Stage IIIB		Colon Adenocarcinoma		2008	TUMOR FREE	1278	0	1278	Leucovorin	Complete Response
TCGA-AA-A00R-01A	COAD	155.206	positive	64	FEMALE		Stage I		Colon Adenocarcinoma		2008	WITH TUMOR	30	0	30	Not available	Not available
TCGA-AA-A00U-01A	COAD	169.21	positive	50	MALE		Stage IIIB		Colon Adenocarcinoma		2009	TUMOR FREE	518	0	518	Leucovorin	Complete Response
TCGA-AA-A00W-01A	COAD	168.816	positive	80	MALE		Stage I		Colon Adenocarcinoma		2008	TUMOR FREE	456	0	456	Not available	Not available
TCGA-AA-A00Z-01A	COAD	128.799	positive	70	MALE		Stage IIA		Colon Adenocarcinoma		2008	TUMOR FREE	669	0	669	Not available	Not available
TCGA-AA-A010-01A	COAD	117.327	positive	46	FEMALE		Stage IIB		Colon Adenocarcinoma		2008	TUMOR FREE	1064	0	1064	Leucovorin	Complete Response
TCGA-AA-A017-01A	COAD	155.615	positive	57	FEMALE		Stage IIA		Colon Adenocarcinoma		2009	TUMOR FREE	457	0	457	Not available	Not available
TCGA-AA-A01C-01A	COAD	320.282	positive	75	MALE		Stage IIIA		Colon Adenocarcinoma		2009	TUMOR FREE	457	0	457	Not available	Not available
TCGA-AA-A01D-01A	COAD	191.214	positive	47	FEMALE		Stage IIIC		Colon Mucinous Adenocarcinoma		2009	WITH TUMOR	NA	1	334	Capecitabine	Clinical Progressive Disease
TCGA-AA-A01F-01A	COAD	154.8	positive	72	MALE		Stage IIIB		Colon Adenocarcinoma		2009	WITH TUMOR	974	0	974	Leucovorin	Complete Response
TCGA-AA-A01G-01A	COAD	178.152	positive	63	MALE		Stage IIA		Colon Mucinous Adenocarcinoma		2009	TUMOR FREE	365	0	365	Not available	Not available
TCGA-AA-A01I-01A	COAD	120.676	positive	76	MALE		Stage I		Colon Adenocarcinoma		2009	TUMOR FREE	943	0	943	Not available	Not available
TCGA-AA-A01K-01A	COAD	204.45	positive	74	FEMALE		Stage IIIC		Colon Adenocarcinoma		2009	TUMOR FREE	943	0	943	Leucovorin	Complete Response
TCGA-AA-A01Q-01A	COAD	134.017	positive	48	FEMALE		Stage II		Colon Adenocarcinoma		2003	WITH TUMOR	31	0	31	Not available	Not available
TCGA-AA-A01R-01A	COAD	198.528	positive	47	MALE		Stage III		Colon Mucinous Adenocarcinoma		2004	WITH TUMOR	1065	0	1065	Fluorouracil	Partial Response
TCGA-AA-A01S-01A	COAD	155.357	positive	47	FEMALE		Stage III		Colon Adenocarcinoma		2004	WITH TUMOR	31	0	31	Not available	Not available
TCGA-AA-A01T-01A	COAD	176.728	positive	63	FEMALE		Stage III		Colon Adenocarcinoma		2004	TUMOR FREE	1005	0	1005	Fluorouracil	Complete Response
TCGA-AA-A01V-01A	COAD	103.795	positive	59	MALE		Stage I		Colon Adenocarcinoma		2004	WITH TUMOR	31	0	31	Not available	Not available
TCGA-AA-A022-01A	COAD	129.751	positive	88	FEMALE		Stage II		Colon Adenocarcinoma		2005	WITH TUMOR	0	0	0	Not available	Not available
TCGA-AA-A024-01A	COAD	177.726	positive	81	MALE		Stage II		Colon Mucinous Adenocarcinoma		2005	TUMOR FREE	NA	1	1188	Not available	Not available
TCGA-AA-A029-01A	COAD	133.28	positive	67	MALE		Stage II		Colon Adenocarcinoma		2006	TUMOR FREE	1581	0	1581	Not available	Not available
TCGA-AA-A02E-01A	COAD	202.377	positive	82	FEMALE		Stage IV		Colon Adenocarcinoma		2007	WITH TUMOR	NA	1	90	Not available	Not available
TCGA-AA-A02F-01A	COAD	207.245	positive	68	FEMALE		Stage IV		Colon Adenocarcinoma		2007	WITH TUMOR	1216	0	1216	Leucovorin	Partial Response
TCGA-AA-A02H-01A	COAD	166.779	positive	74	FEMALE		Stage IV		Colon Adenocarcinoma		2007	WITH TUMOR	NA	1	61	Not available	Not available
TCGA-AA-A02J-01A	COAD	189.238	positive	70	FEMALE		Stage IV		Colon Adenocarcinoma		2008	WITH TUMOR	NA	1	153	Not available	Not available
TCGA-AA-A02K-01A	COAD	0.708032	negative	50	MALE		Stage IV		Colon Adenocarcinoma		2009	WITH TUMOR	NA	1	426	Leucovorin	Clinical Progressive Disease
TCGA-AA-A02O-01A	COAD	160.73	positive	82	MALE		Stage II		Colon Adenocarcinoma		2005	WITH TUMOR	28	0	28	Not available	Not available
TCGA-AA-A02R-01A	COAD	184.981	positive	84	FEMALE		Stage IIA		Colon Adenocarcinoma		2006	WITH TUMOR	NA	1	670	Not available	Not available
TCGA-AA-A02W-01A	COAD	173.983	positive	73	FEMALE		Stage I		Colon Adenocarcinoma		2006	TUMOR FREE	1247	0	1247	Not available	Not available
TCGA-AA-A02Y-01A	COAD	0.60562	negative	73	MALE		Stage I		Colon Adenocarcinoma		2007	TUMOR FREE	1216	0	1216	Not available	Not available
TCGA-AA-A03F-01A	COAD	125.516	positive	90	FEMALE		Stage III		Colon Mucinous Adenocarcinoma		2004	WITH TUMOR	NA	1	549	Not available	Not available
TCGA-AA-A03J-01A	COAD	167.46	positive	65	FEMALE		Stage I		Colon Adenocarcinoma		2004	TUMOR FREE	1246	0	1246	Not available	Not available
TCGA-AD-5900-01A	COAD	2.52241	negative	67	MALE	WHITE	Stage I		Colon Mucinous Adenocarcinoma		2010	TUMOR FREE	370	0	370	Not available	Not available
TCGA-AD-6548-01A	COAD	1.88594	negative	81	FEMALE	WHITE	Stage I		Colon Adenocarcinoma		2011	TUMOR FREE	650	0	650	Not available	Not available
TCGA-AD-6888-01A	COAD	3.19446	negative	73	MALE	WHITE	Stage IIIB		Colon Adenocarcinoma		2010	WITH TUMOR	NA	1	472	Not available	Not available
TCGA-AD-6889-01A	COAD	1.64171	negative	76	MALE	ASIAN	Stage IIA		Colon Adenocarcinoma		2005	TUMOR FREE	NA	1	2532	Not available	Not available
TCGA-AD-6890-01A	COAD	4.18777	negative	65	MALE	WHITE			Colon Adenocarcinoma		2010	TUMOR FREE	746	0	746	Not available	Not available
TCGA-AD-6895-01A	COAD	1.55014	negative	84	MALE	WHITE	Stage IIIB		Colon Adenocarcinoma		2011	TUMOR FREE	763	0	763	Not available	Not available
TCGA-AD-6899-01A	COAD	2.21021	negative	84	MALE	WHITE	Stage IIIC		Colon Mucinous Adenocarcinoma		2011	TUMOR FREE	NA	1	176	Not available	Not available
TCGA-AD-6901-01A	COAD	2.93251	negative	78	MALE	WHITE			Colon Adenocarcinoma		2011	WITH TUMOR	NA	1	682	Not available	Not available
TCGA-AD-6963-01A	COAD	0.41124	negative	58	MALE	WHITE			Colon Adenocarcinoma		2011	TUMOR FREE	834	0	834	Not available	Not available
TCGA-AD-6964-01A	COAD	1.97674	negative	58	MALE	WHITE			Colon Adenocarcinoma		2011	WITH TUMOR	NA	1	331	Folfox	Clinical Progressive Disease
TCGA-AD-6965-01A	COAD	1.32641	negative	62	MALE	WHITE	Stage IIIC		Colon Adenocarcinoma		2011	WITH TUMOR	805	0	805	Not available	Not available
TCGA-AD-A5EJ-01A	COAD	0.483397	negative	74	FEMALE	BLACK OR AFRICAN AMERICAN	Stage IIA		Colon Adenocarcinoma		2012	TUMOR FREE	0	0	0	Not available	Not available
TCGA-AD-A5EK-01A	COAD	0.806528	negative	51	MALE	BLACK OR AFRICAN AMERICAN	Stage I		Colon Adenocarcinoma		2012	TUMOR FREE	500	0	500	Not available	Not available
TCGA-AM-5820-01A	COAD	0.367959	negative	59	FEMALE	WHITE	Stage IVA		Colon Adenocarcinoma		2010	TUMOR FREE	14	0	14	Not available	Not available
TCGA-AM-5821-01A	COAD	0.512923	negative	68	FEMALE	WHITE	Stage IIA		Colon Adenocarcinoma		2010	TUMOR FREE	28	0	28	Not available	Not available
TCGA-AU-3779-01A	COAD	1.42907	negative	80	FEMALE	WHITE	Stage IIA		Colon Adenocarcinoma		2010	TUMOR FREE	441	0	441	Not available	Not available
TCGA-AU-6004-01A	COAD	1.95759	negative	69	FEMALE	WHITE	Stage I		Colon Adenocarcinoma		2010	TUMOR FREE	824	0	824	Not available	Not available
TCGA-AY-4070-01A	COAD	145.888	positive	50	FEMALE	BLACK OR AFRICAN AMERICAN	Stage IIIC		Colon Adenocarcinoma		2007	WITH TUMOR	NA	1	496	Not available	Not available
TCGA-AY-4071-01A	COAD	141.464	positive	63	FEMALE	WHITE	Stage I				2009	TUMOR FREE	NA	1	29	Not available	Not available
TCGA-AY-5543-01A	COAD	0.945298	negative	65	FEMALE	BLACK OR AFRICAN AMERICAN	Stage IVA		Colon Adenocarcinoma		2010	TUMOR FREE	1004	0	1004	Not available	Not available
TCGA-AY-6196-01A	COAD	2.14129	negative	47	MALE	WHITE	Stage IIIC		Colon Mucinous Adenocarcinoma		2010	TUMOR FREE	6	0	6	Not available	Not available
TCGA-AY-6197-01A	COAD	1.79444	negative	60	MALE	WHITE	Stage IIA		Colon Adenocarcinoma		2010	TUMOR FREE	652	0	652	Not available	Not available
TCGA-AY-6386-01A	COAD	1.78146	negative	66	FEMALE	BLACK OR AFRICAN AMERICAN	Stage IIIB		Colon Adenocarcinoma		2010	TUMOR FREE	542	0	542	Not available	Not available
TCGA-AY-A54L-01A	COAD	0.639022	negative	74	FEMALE	BLACK OR AFRICAN AMERICAN	Stage I		Colon Adenocarcinoma		2012	WITH TUMOR	525	0	525	Not available	Not available
TCGA-AY-A69D-01A	COAD	1.23662	negative	55	FEMALE	BLACK OR AFRICAN AMERICAN	Stage IIA		Colon Adenocarcinoma		2012	TUMOR FREE	543	0	543	Not available	Not available
TCGA-AY-A71X-01A	COAD	1.28213	negative	54	FEMALE	BLACK OR AFRICAN AMERICAN	Stage I		Colon Adenocarcinoma		2013	TUMOR FREE	588	0	588	Not available	Not available
TCGA-AY-A8YK-01A	COAD	1.3195	negative	44	MALE	BLACK OR AFRICAN AMERICAN	Stage IVA		Colon Adenocarcinoma		2013	TUMOR FREE	573	0	573	Fluorouracil	Complete Response
TCGA-AZ-4308-01A	COAD	165.057	positive	47	FEMALE	WHITE	Stage IIIB		Colon Adenocarcinoma		2006	TUMOR FREE	3324	0	3324	Bevacizumab	Complete Response
TCGA-AZ-4323-01A	COAD	1.81886	negative	37	MALE	WHITE	Stage IV		Colon Adenocarcinoma		2002	WITH TUMOR	NA	1	43	Not available	Not available
TCGA-AZ-4616-01A	COAD	1.87334	negative	82	FEMALE	WHITE	Stage IV		Colon Adenocarcinoma		2009	WITH TUMOR	NA	1	156	Capecitabine	Stable Disease
TCGA-AZ-4681-01A	COAD	186.468	positive	79	FEMALE	WHITE	Stage IIA		Colon Adenocarcinoma		2004	TUMOR FREE	3247	0	3247	Not available	Not available
TCGA-AZ-4682-01B	COAD	0.407906	negative	61	MALE	WHITE	Stage IVA		Colon Adenocarcinoma		2006	WITH TUMOR	NA	1	680	Irinotecan	Clinical Progressive Disease
TCGA-AZ-5403-01A	COAD	1.41604	negative	43	MALE	WHITE	Stage II		Colon Adenocarcinoma		2000	WITH TUMOR	NA	1	1910	Not available	Not available
TCGA-AZ-5407-01A	COAD	0.814513	negative	51	FEMALE	WHITE	Stage I		Colon Adenocarcinoma		2007	TUMOR FREE	2683	0	2683	Not available	Not available
TCGA-AZ-6606-01A	COAD	1.84182	negative	81	MALE	WHITE	Stage IV		Colon Adenocarcinoma		2009	WITH TUMOR	NA	1	357	Folfiri	Clinical Progressive Disease
TCGA-AZ-6607-01A	COAD	2.71864	negative	69	MALE	WHITE	Stage IV		Colon Adenocarcinoma		2009	WITH TUMOR	NA	1	97	Not available	Not available
TCGA-AZ-6608-01A	COAD	1.73027	negative	55	FEMALE	WHITE	Stage IIIA		Colon Adenocarcinoma		2009	[Discrepancy]	NA	1	59	Not available	Not available
TCGA-CA-5254-01A	COAD	1.62513	negative	42	FEMALE	ASIAN	Stage IIA		Colon Adenocarcinoma		2010	TUMOR FREE	386	0	386	Not available	Not available
TCGA-CA-5255-01A	COAD	1.99217	negative	45	MALE	ASIAN	Stage IIA		Colon Adenocarcinoma		2010	TUMOR FREE	376	0	376	Not available	Not available
TCGA-CA-5796-01A	COAD	2.40268	negative	52	FEMALE	ASIAN	Stage IIA		Colon Mucinous Adenocarcinoma		2010	TUMOR FREE	377	0	377	Not available	Not available
TCGA-CA-5797-01A	COAD	1.67764	negative	56	MALE	ASIAN	Stage IIA		Colon Adenocarcinoma		2010	TUMOR FREE	383	0	383	Not available	Not available
TCGA-CA-6715-01A	COAD	1.879	negative	63	MALE	ASIAN	Stage IIIB		Colon Adenocarcinoma		2010	TUMOR FREE	383	0	383	Not available	Not available
TCGA-CA-6716-01A	COAD	1.74835	negative	65	MALE	ASIAN	Stage IIA		Colon Adenocarcinoma		2010	TUMOR FREE	371	0	371	Not available	Not available
TCGA-CA-6717-01A	COAD	1.46387	negative	57	MALE	ASIAN	Stage IIA		Colon Mucinous Adenocarcinoma		2010	TUMOR FREE	388	0	388	Not available	Not available
TCGA-CA-6718-01A	COAD	2.21634	negative	46	MALE	ASIAN	Stage IIA		Colon Adenocarcinoma		2010	WITH TUMOR	NA	1	306	Not available	Not available
TCGA-CA-6719-01A	COAD	2.08917	negative	77	MALE	ASIAN	Stage IIA		Colon Adenocarcinoma		2011	WITH TUMOR	435	0	435	Not available	Not available
TCGA-CK-4947-01B	COAD	2.06748	negative	46	FEMALE	WHITE	Stage IIIB		Colon Adenocarcinoma		2003	WITH TUMOR	534	0	534	Not available	Not available
TCGA-CK-4948-01B	COAD	0.575586	negative	45	FEMALE	WHITE	Stage III		Colon Adenocarcinoma		2002	TUMOR FREE	4502	0	4502	Not available	Not available
TCGA-CK-4950-01A	COAD	0.558514	negative	68	FEMALE	BLACK OR AFRICAN AMERICAN	Stage IIIB		Colon Mucinous Adenocarcinoma		2008	TUMOR FREE	2599	0	2599	Not available	Not available
TCGA-CK-4952-01A	COAD	1.25565	negative	48	FEMALE	WHITE	Stage IIIC		Colon Mucinous Adenocarcinoma		2007	TUMOR FREE	475	0	475	Not available	Not available
TCGA-CK-5912-01A	COAD	1.04815	negative	81	MALE	WHITE	Stage I		Colon Adenocarcinoma		2006	TUMOR FREE	NA	1	1493	Not available	Not available
TCGA-CK-5913-01A	COAD	0.545059	negative	58	FEMALE	WHITE	Stage IIA		Colon Adenocarcinoma		2008	TUMOR FREE	1561	0	1561	Not available	Not available
TCGA-CK-5914-01A	COAD	0.581765	negative	81	MALE	WHITE	Stage IIIB		Colon Adenocarcinoma		2008	TUMOR FREE	669	0	669	Not available	Not available
TCGA-CK-5915-01A	COAD	2.68856	negative	63	MALE	WHITE	Stage I		Colon Adenocarcinoma		2007	TUMOR FREE	0	0	0	Not available	Not available
TCGA-CK-5916-01A	COAD	1.85438	negative	71	FEMALE	WHITE	Stage I		Colon Adenocarcinoma		2003	WITH TUMOR	NA	1	643	Not available	Not available
TCGA-CK-6746-01A	COAD	2.58333	negative	84	FEMALE	WHITE	Stage IIB		Colon Adenocarcinoma		2009	TUMOR FREE	0	0	0	Not available	Not available
TCGA-CK-6747-01A	COAD	1.00238	negative	87	FEMALE	WHITE	Stage IIA		Colon Adenocarcinoma		2008	TUMOR FREE	2523	0	2523	Not available	Not available
TCGA-CK-6748-01A	COAD	1.80435	negative	45	FEMALE	WHITE	Stage IV		Colon Mucinous Adenocarcinoma		2008	WITH TUMOR	61	0	61	Not available	Not available
TCGA-CK-6751-01A	COAD	1.41981	negative	88	FEMALE	WHITE	Stage I		Colon Mucinous Adenocarcinoma		2002	TUMOR FREE	3780	0	3780	Not available	Not available
TCGA-CM-4743-01A	COAD	0.763702	negative	69	MALE	WHITE	Stage IIA		Colon Adenocarcinoma		2010	TUMOR FREE	701	0	701	Not available	Not available
TCGA-CM-4744-01A	COAD	0.861165	negative	69	MALE	WHITE	Stage I		Colon Adenocarcinoma		2010	TUMOR FREE	609	0	609	Not available	Not available
TCGA-CM-4746-01A	COAD	85.7711	positive	61	MALE	BLACK OR AFRICAN AMERICAN	Stage I		Colon Adenocarcinoma		2009	TUMOR FREE	1126	0	1126	Not available	Not available
TCGA-CM-4748-01A	COAD	450.574	positive	53	MALE	WHITE	Stage IIIB		Colon Mucinous Adenocarcinoma		2010	TUMOR FREE	792	0	792	Not available	Not available
TCGA-CM-4750-01A	COAD	110.766	positive	34	FEMALE	WHITE	Stage IIIA		Colon Adenocarcinoma		2010	TUMOR FREE	244	0	244	Not available	Not available
TCGA-CM-4751-01A	COAD	2.13043	negative	62	MALE	WHITE	Stage IIIB		Colon Adenocarcinoma		2009	TUMOR FREE	822	0	822	Not available	Not available
TCGA-CM-4752-01A	COAD	100.766	positive	58	MALE	BLACK OR AFRICAN AMERICAN	Stage IIA		Colon Adenocarcinoma		2010	TUMOR FREE	396	0	396	Not available	Not available
TCGA-CM-5341-01A	COAD	71.2815	positive	82	FEMALE	WHITE	Stage IIIA		Colon Adenocarcinoma		2010	TUMOR FREE	884	0	884	Not available	Not available
TCGA-CM-5344-01A	COAD	2.22075	negative	39	FEMALE	WHITE	Stage IIIB		Colon Adenocarcinoma		2010	TUMOR FREE	670	0	670	Not available	Not available
TCGA-CM-5348-01A	COAD	1.87747	negative	72	MALE	WHITE	Stage IIIB		Colon Adenocarcinoma		2010	TUMOR FREE	699	0	699	Not available	Not available
TCGA-CM-5349-01A	COAD	1.24079	negative	68	FEMALE	WHITE	Stage IIA		Colon Adenocarcinoma		2010	TUMOR FREE	915	0	915	Not available	Not available
TCGA-CM-5860-01A	COAD	1.41108	negative	44	MALE	WHITE	Stage IIA		Colon Adenocarcinoma		2010	TUMOR FREE	974	0	974	Not available	Not available
TCGA-CM-5861-01A	COAD	2.39356	negative	63	FEMALE	WHITE	Stage IIA		Colon Adenocarcinoma		2010	TUMOR FREE	457	0	457	Not available	Not available
TCGA-CM-5862-01A	COAD	1.02444	negative	80	MALE	WHITE	Stage IVA		Colon Adenocarcinoma		2010	WITH TUMOR	NA	1	153	Not available	Not available
TCGA-CM-5863-01A	COAD	1.36689	negative	60	FEMALE	WHITE	Stage IIIB		Colon Mucinous Adenocarcinoma		2010	TUMOR FREE	457	0	457	Not available	Not available
TCGA-CM-5864-01A	COAD	0.263868	negative	60	MALE	WHITE	Stage I		Colon Adenocarcinoma		2010	TUMOR FREE	457	0	457	Not available	Not available
TCGA-CM-5868-01A	COAD	0.98174	negative	59	FEMALE	WHITE	Stage IVA		Colon Adenocarcinoma		2010	WITH TUMOR	518	0	518	Not available	Not available
TCGA-CM-6161-01A	COAD	1.09363	negative	36	FEMALE	WHITE	Stage I		Colon Adenocarcinoma		2010	TUMOR FREE	457	0	457	Not available	Not available
TCGA-CM-6162-01A	COAD	2.58338	negative	48	FEMALE	WHITE	Stage IIIB		Colon Mucinous Adenocarcinoma		2010	TUMOR FREE	365	0	365	Not available	Not available
TCGA-CM-6163-01A	COAD	4.41942	negative	74	MALE	WHITE	Stage I		Colon Adenocarcinoma		2010	TUMOR FREE	427	0	427	Not available	Not available
TCGA-CM-6164-01A	COAD	0.62914	negative	46	FEMALE	WHITE	Stage IIA		Colon Adenocarcinoma		2009	TUMOR FREE	883	0	883	Not available	Not available
TCGA-CM-6165-01A	COAD	3.54374	negative	74	MALE	WHITE	Stage IIA		Colon Adenocarcinoma		2010	TUMOR FREE	488	0	488	Not available	Not available
TCGA-CM-6166-01A	COAD	1.99939	negative	48	FEMALE	WHITE	Stage I		Colon Adenocarcinoma		2010	TUMOR FREE	669	0	669	Not available	Not available
TCGA-CM-6167-01A	COAD	1.38698	negative	57	FEMALE	BLACK OR AFRICAN AMERICAN	Stage IIIC		Colon Adenocarcinoma		2010	TUMOR FREE	456	0	456	Not available	Not available
TCGA-CM-6168-01A	COAD	0.961055	negative	84	FEMALE	BLACK OR AFRICAN AMERICAN	Stage IIA		Colon Adenocarcinoma		2010	TUMOR FREE	395	0	395	Not available	Not available
TCGA-CM-6169-01A	COAD	1.64854	negative	67	MALE	BLACK OR AFRICAN AMERICAN	Stage IIA		Colon Adenocarcinoma		2010	TUMOR FREE	396	0	396	Not available	Not available
TCGA-CM-6170-01A	COAD	2.71196	negative	73	FEMALE	WHITE	Stage I		Colon Adenocarcinoma		2010	TUMOR FREE	457	0	457	Not available	Not available
TCGA-CM-6171-01A	COAD	2.75251	negative	77	FEMALE	WHITE	Stage I		Colon Adenocarcinoma		2010	TUMOR FREE	427	0	427	Not available	Not available
TCGA-CM-6172-01A	COAD	2.84965	negative	70	FEMALE	WHITE	Stage IIIB		Colon Adenocarcinoma		2010	TUMOR FREE	335	0	335	Not available	Not available
TCGA-CM-6674-01A	COAD	1.43914	negative	39	MALE	WHITE	Stage IIA		Colon Adenocarcinoma		2011	TUMOR FREE	394	0	394	Not available	Not available
TCGA-CM-6675-01A	COAD	3.29989	negative	35	MALE	BLACK OR AFRICAN AMERICAN	Stage IVB		Colon Adenocarcinoma		2011	WITH TUMOR	397	0	397	Not available	Not available
TCGA-CM-6676-01A	COAD	2.25647	negative	82	MALE	WHITE	Stage I		Colon Adenocarcinoma		2011	TUMOR FREE	337	0	337	Not available	Not available
TCGA-CM-6677-01A	COAD	1.8703	negative	75	FEMALE	WHITE	Stage IIA		Colon Adenocarcinoma		2011	TUMOR FREE	337	0	337	Not available	Not available
TCGA-CM-6678-01A	COAD	1.73152	negative	63	FEMALE	WHITE	Stage IVA		Colon Adenocarcinoma		2011	WITH TUMOR	335	0	335	Not available	Not available
TCGA-CM-6679-01A	COAD	1.60932	negative	58	MALE	WHITE	Stage IIA		Colon Adenocarcinoma		2011	TUMOR FREE	306	0	306	Not available	Not available
TCGA-CM-6680-01A	COAD	0.790313	negative	78	FEMALE	WHITE	Stage IIIB		Colon Adenocarcinoma		2011	TUMOR FREE	366	0	366	Not available	Not available
TCGA-D5-5537-01A	COAD	1.83434	negative	83	MALE	WHITE	[Discrepancy]		Colon Adenocarcinoma		2010	WITH TUMOR	NA	1	1381	Not available	Not available
TCGA-D5-5538-01A	COAD	1.74263	negative	60	FEMALE	WHITE	Stage IIIB		Colon Adenocarcinoma		2010	WITH TUMOR	NA	1	1661	Not available	Not available
TCGA-D5-5539-01A	COAD	2.35136	negative	60	MALE	WHITE	Stage IIIA		Colon Mucinous Adenocarcinoma		2010	WITH TUMOR	596	0	596	Not available	Not available
TCGA-D5-5540-01A	COAD	0.530004	negative	73	MALE	WHITE	Stage IIA		Colon Adenocarcinoma		2010	TUMOR FREE	1706	0	1706	Not available	Not available
TCGA-D5-5541-01A	COAD	1.11237	negative	63	MALE	WHITE	Stage IIIB		Colon Adenocarcinoma		2010	TUMOR FREE	1701	0	1701	Not available	Not available
TCGA-D5-6529-01A	COAD	0.517814	negative	69	MALE	WHITE	Stage IIA		Colon Adenocarcinoma		2010	WITH TUMOR	614	0	614	Not available	Not available
TCGA-D5-6530-01A	COAD	1.84252	negative	53	MALE	WHITE	Stage I		Colon Adenocarcinoma		2010	TUMOR FREE	621	0	621	Not available	Not available
TCGA-D5-6531-01A	COAD	1.58259	negative	75	MALE	WHITE	Stage IIA		Colon Adenocarcinoma		2010	TUMOR FREE	540	0	540	Not available	Not available
TCGA-D5-6532-01A	COAD	0.442676	negative	61	MALE	WHITE	Stage IIA		Colon Adenocarcinoma		2010	TUMOR FREE	555	0	555	Not available	Not available
TCGA-D5-6533-01A	COAD	2.28489	negative	68	FEMALE	WHITE	[Discrepancy]		Colon Adenocarcinoma		2010	TUMOR FREE	775	0	775	Not available	Not available
TCGA-D5-6534-01A	COAD	2.43478	negative	62	FEMALE	WHITE	Stage IIA		Colon Mucinous Adenocarcinoma		2010	TUMOR FREE	1316	0	1316	Not available	Not available
TCGA-D5-6535-01A	COAD	2.29841	negative	80	FEMALE	WHITE	Stage IIIB		Colon Adenocarcinoma		2010	TUMOR FREE	460	0	460	Not available	Not available
TCGA-D5-6536-01A	COAD	1.6511	negative	73	MALE	WHITE	Stage IIA		Colon Adenocarcinoma		2010	WITH TUMOR	543	0	543	Not available	Not available
TCGA-D5-6537-01A	COAD	1.47638	negative	64	MALE	WHITE	Stage IIIB		Colon Adenocarcinoma		2010	WITH TUMOR	NA	1	146	Not available	Not available
TCGA-D5-6538-01A	COAD	2.54362	negative	79	FEMALE	WHITE	Stage IIIB		Colon Adenocarcinoma		2010	TUMOR FREE	521	0	521	Not available	Not available
TCGA-D5-6539-01A	COAD	1.63708	negative	45	FEMALE	WHITE	[Discrepancy]		Colon Adenocarcinoma		2010	TUMOR FREE	380	0	380	Not available	Not available
TCGA-D5-6540-01A	COAD	1.66672	negative	66	MALE	WHITE	Stage I		Colon Mucinous Adenocarcinoma		2010	TUMOR FREE	491	0	491	Not available	Not available
TCGA-D5-6541-01A	COAD	1.45631	negative	49	MALE	WHITE	Stage IIA		Colon Adenocarcinoma		2010	TUMOR FREE	474	0	474	Not available	Not available
TCGA-D5-6898-01A	COAD	0.451243	negative	51	FEMALE	WHITE	Stage I		Colon Adenocarcinoma		2011	TUMOR FREE	229	0	229	Not available	Not available
TCGA-D5-6920-01A	COAD	0.605765	negative	77	FEMALE	WHITE	Stage IIA		Colon Adenocarcinoma		2011	TUMOR FREE	377	0	377	Not available	Not available
TCGA-D5-6922-01A	COAD	0.678221	negative	76	MALE	WHITE	Stage IIIA		Colon Adenocarcinoma		2011	TUMOR FREE	308	0	308	Not available	Not available
TCGA-D5-6923-01A	COAD	0.67231	negative	57	MALE	WHITE	Stage I		Colon Adenocarcinoma		2011	TUMOR FREE	378	0	378	Not available	Not available
TCGA-D5-6924-01A	COAD	1.11824	negative	68	MALE	WHITE	Stage IIA		Colon Adenocarcinoma		2011	TUMOR FREE	435	0	435	Not available	Not available
TCGA-D5-6926-01A	COAD	2.96122	negative	65	MALE	WHITE	Stage IIIB		Colon Adenocarcinoma		2011	TUMOR FREE	275	0	275	Not available	Not available
TCGA-D5-6927-01A	COAD	1.06195	negative	34	MALE	WHITE	Stage IIA		Colon Adenocarcinoma		2011	TUMOR FREE	287	0	287	Not available	Not available
TCGA-D5-6928-01A	COAD	1.88509	negative	80	MALE	WHITE	Stage IIA		Colon Mucinous Adenocarcinoma		2011	TUMOR FREE	354	0	354	Not available	Not available
TCGA-D5-6929-01A	COAD	1.08067	negative	49	FEMALE	WHITE	Stage IV		Colon Adenocarcinoma		2011	TUMOR FREE	408	0	408	Not available	Not available
TCGA-D5-6930-01A	COAD	0.898019	negative	67	MALE	WHITE	Stage IIA		Colon Mucinous Adenocarcinoma		2011	TUMOR FREE	406	0	406	Not available	Not available
TCGA-D5-6931-01A	COAD	0.759228	negative	77	MALE	WHITE	Stage IIIC		Colon Adenocarcinoma		2011	TUMOR FREE	365	0	365	Not available	Not available
TCGA-D5-6932-01A	COAD	0.520259	negative	69	MALE	WHITE	Stage IIA		Colon Adenocarcinoma		2011	TUMOR FREE	346	0	346	Not available	Not available
TCGA-D5-7000-01A	COAD	0.744628	negative	79	FEMALE	WHITE	Stage I		Colon Mucinous Adenocarcinoma		2011	TUMOR FREE	312	0	312	Not available	Not available
TCGA-DM-A0X9-01A	COAD	1.1246	negative	71	FEMALE	WHITE	Stage IIA		Colon Adenocarcinoma		2001		3641	0	3641	Not available	Not available
TCGA-DM-A0XD-01A	COAD	0.775063	negative	65	MALE	WHITE	Stage IIA		Colon Adenocarcinoma		2000		NA	1	743	Not available	Not available
TCGA-DM-A0XF-01A	COAD	1.34023	negative	68	FEMALE	WHITE	Stage IIIC		[Discrepancy]		1999		NA	1	1162	Not available	Not available
TCGA-DM-A1D0-01A	COAD	1.71764	negative	79	FEMALE	WHITE	Stage IIA		Colon Adenocarcinoma		2001		3974	0	3974	Not available	Not available
TCGA-DM-A1D4-01A	COAD	3.86112	negative	80	MALE	WHITE	Stage IIA		Colon Adenocarcinoma		1999		2821	1	2821	Not available	Not available
TCGA-DM-A1D6-01A	COAD	2.55899	negative	88	MALE	WHITE	Stage IIA		Colon Mucinous Adenocarcinoma		2000		1518	1	1518	Not available	Not available
TCGA-DM-A1D7-01A	COAD	2.28542	negative	82	MALE	WHITE	Stage IIA		[Discrepancy]		2000		NA	1	405	Not available	Not available
TCGA-DM-A1D8-01A	COAD	1.06572	negative	50	FEMALE	WHITE			Colon Adenocarcinoma		2000		383	1	383	Not available	Not available
TCGA-DM-A1D9-01A	COAD	1.16178	negative	67	FEMALE	WHITE	Stage IIA		Colon Adenocarcinoma		2000		4270	0	4270	Not available	Not available
TCGA-DM-A1DA-01A	COAD	0.950731	negative	71	FEMALE	WHITE	Stage IIIC		Colon Adenocarcinoma		1999		228	1	228	Not available	Not available
TCGA-DM-A1DB-01A	COAD	1.63944	negative	68	MALE	WHITE	Stage IIA		Colon Adenocarcinoma		2000		1348	1	1348	Not available	Not available
TCGA-DM-A1HA-01A	COAD	0.467974	negative	82	MALE	WHITE	Stage IIIC		Colon Adenocarcinoma		2000		4000	0	4000	Not available	Not available
TCGA-DM-A1HB-01A	COAD	1.17807	negative	75	MALE	WHITE	Stage IIIB		[Discrepancy]		2000		4126	0	4126	Not available	Not available
TCGA-DM-A280-01A	COAD	0.873826	negative	70	FEMALE	WHITE	Stage IIA		Colon Mucinous Adenocarcinoma		1998		236	1	236	Not available	Not available
TCGA-DM-A282-01A	COAD	1.85339	negative	60	FEMALE	WHITE	Stage IIA		Colon Adenocarcinoma		2000		4233	0	4233	Not available	Not available
TCGA-DM-A285-01A	COAD	1.19734	negative	71	FEMALE	WHITE	Stage IV		Colon Mucinous Adenocarcinoma		2001		NA	1	179	Not available	Not available
TCGA-DM-A288-01A	COAD	1.6738	negative	68	MALE	WHITE	Stage IIIC		Colon Mucinous Adenocarcinoma		2001		427	1	427	Not available	Not available
TCGA-DM-A28A-01A	COAD	0.92051	negative	78	MALE	WHITE	Stage IIIC		Colon Adenocarcinoma		2001		805	1	805	Not available	Not available
TCGA-DM-A28C-01A	COAD	0.693051	negative	74	MALE	WHITE	Stage IIA		Colon Adenocarcinoma		2001		2475	1	2475	Not available	Not available
TCGA-DM-A28E-01A	COAD	0.877665	negative	72	FEMALE	WHITE	Stage IIA		Colon Adenocarcinoma		2001		3648	0	3648	Not available	Not available
TCGA-DM-A28F-01A	COAD	0.615237	negative	73	MALE	WHITE	Stage IIIB		Colon Adenocarcinoma		2002		1094	1	1094	Not available	Not available
TCGA-DM-A28G-01A	COAD	1.39058	negative	75	MALE	WHITE	Stage IIA		Colon Adenocarcinoma		2001		1849	1	1849	Not available	Not available
TCGA-DM-A28H-01A	COAD	1.47404	negative	50	MALE	WHITE	Stage IIIC		Colon Adenocarcinoma		2002		3561	0	3561	Not available	Not available
TCGA-DM-A28K-01A	COAD	0.615625	negative	75	MALE	WHITE	Stage IIA		Colon Mucinous Adenocarcinoma		2003		2988	0	2988	Not available	Not available
TCGA-DM-A28M-01A	COAD	1.59394	negative	63	MALE	WHITE	Stage IIA		Colon Adenocarcinoma		2003		2895	0	2895	Not available	Not available
TCGA-F4-6459-01A	COAD	2.72532	negative	61	FEMALE	WHITE	Stage IIIB		Colon Adenocarcinoma		2011	TUMOR FREE	NA	1	262	Not available	Not available
TCGA-F4-6460-01A	COAD	2.04536	negative	51	FEMALE	WHITE	Stage IIIB		Colon Adenocarcinoma		2011	WITH TUMOR	NA	1	972	Not available	Not available
TCGA-F4-6461-01A	COAD	2.35819	negative	41	FEMALE	WHITE	Stage IIIC		Colon Adenocarcinoma		2011	WITH TUMOR	NA	1	338	Not available	Not available
TCGA-F4-6463-01A	COAD	1.75728	negative	51	MALE	WHITE	Stage IIA		Colon Mucinous Adenocarcinoma		2011	TUMOR FREE	1087	0	1087	Not available	Not available
TCGA-F4-6569-01A	COAD	2.66269	negative	60	MALE	WHITE	Stage I		Colon Adenocarcinoma		2011	TUMOR FREE	1087	0	1087	Not available	Not available
TCGA-F4-6570-01A	COAD	2.41875	negative	78	FEMALE	WHITE	Stage IIA		Colon Adenocarcinoma		2011	TUMOR FREE	NA	1	188	Not available	Not available
TCGA-F4-6703-01A	COAD	1.79078	negative	64	MALE	WHITE	Stage IIA		Colon Adenocarcinoma		2011	TUMOR FREE	1456	0	1456	Not available	Not available
TCGA-F4-6805-01A	COAD	1.33267	negative	58	FEMALE	WHITE	Stage IIA		Colon Adenocarcinoma		2011	TUMOR FREE	1047	0	1047	Capecitabine	Complete Response
TCGA-F4-6806-01A	COAD	2.0492	negative	59	FEMALE	WHITE	Stage I		Colon Adenocarcinoma		2011	WITH TUMOR	1260	0	1260	Mitomycin	Complete Response
TCGA-F4-6807-01A	COAD	1.69184	negative	51	FEMALE	WHITE	Stage IIIC		Colon Adenocarcinoma		2011	TUMOR FREE	1309	0	1309	Capecitabine	Complete Response
TCGA-F4-6808-01A	COAD	1.59726	negative	54	FEMALE	WHITE	Stage I		Colon Adenocarcinoma		2011	TUMOR FREE	1024	0	1024	Not available	Not available
TCGA-F4-6809-01A	COAD	2.50708	negative	52	FEMALE	WHITE	Stage IVA		Colon Adenocarcinoma		2011	WITH TUMOR	NA	1	403	Not available	Not available
TCGA-F4-6854-01A	COAD	0.605542	negative	77	FEMALE	WHITE	Stage IIA		Colon Adenocarcinoma		2011	TUMOR FREE	16	0	16	Not available	Not available
TCGA-F4-6855-01A	COAD	1.70718	negative	70	FEMALE	WHITE	Stage IIA		Colon Adenocarcinoma		2011	TUMOR FREE	1442	0	1442	Not available	Not available
TCGA-F4-6856-01A	COAD	0.956253	negative	45	MALE	WHITE	Stage I		Colon Mucinous Adenocarcinoma		2011	TUMOR FREE	1074	0	1074	Not available	Not available
TCGA-G4-6293-01A	COAD	1.86297	negative	49	FEMALE	WHITE	Stage III		Colon Adenocarcinoma		2002	TUMOR FREE	4051	0	4051	Not available	Not available
TCGA-G4-6294-01A	COAD	1.48564	negative	75	MALE	WHITE	Stage IV		Colon Adenocarcinoma		2004	WITH TUMOR	NA	1	858	Not available	Not available
TCGA-G4-6295-01A	COAD	2.76789	negative	70	FEMALE	WHITE	Stage II		Colon Adenocarcinoma		2004	TUMOR FREE	254	0	254	Not available	Not available
TCGA-G4-6297-01A	COAD	2.68858	negative	55	FEMALE	WHITE	Stage IV		Colon Adenocarcinoma		2005	WITH TUMOR	2506	0	2506	Not available	Not available
TCGA-G4-6298-01A	COAD	1.82671	negative	90	MALE	BLACK OR AFRICAN AMERICAN	Stage IIIB		Colon Adenocarcinoma		2005	WITH TUMOR	NA	1	715	Not available	Not available
TCGA-G4-6299-01A	COAD	0.986454	negative	69	MALE	WHITE	Stage IIIC		Colon Adenocarcinoma		2005	TUMOR FREE	2268	0	2268	Not available	Not available
TCGA-G4-6302-01A	COAD	3.49585	negative	90	FEMALE	WHITE	Stage IIA		Colon Mucinous Adenocarcinoma		2006	TUMOR FREE	NA	1	2047	Not available	Not available
TCGA-G4-6303-01A	COAD	0.921011	negative	54	FEMALE	WHITE	Stage IV		Colon Adenocarcinoma		2006	WITH TUMOR	NA	1	2003	Not available	Not available
TCGA-G4-6304-01A	COAD	1.13895	negative	66	FEMALE	WHITE	Stage IIB		Colon Adenocarcinoma		2006	TUMOR FREE	1631	0	1631	Not available	Not available
TCGA-G4-6306-01A	COAD	2.47298	negative	71	MALE	WHITE	[Discrepancy]		Colon Adenocarcinoma		2007	TUMOR FREE	1359	0	1359	Not available	Not available
TCGA-G4-6307-01A	COAD	0.593681	negative	37	FEMALE	WHITE	Stage IIIB		Colon Adenocarcinoma		2007	TUMOR FREE	1674	0	1674	Not available	Not available
TCGA-G4-6309-01A	COAD	1.83878	negative	40	FEMALE	BLACK OR AFRICAN AMERICAN	Stage IIIB		Colon Adenocarcinoma		2007	TUMOR FREE	2600	0	2600	Not available	Not available
TCGA-G4-6310-01A	COAD	1.51173	negative	69	MALE	WHITE	Stage IIIB		Colon Adenocarcinoma		2008	TUMOR FREE	1935	0	1935	Not available	Not available
TCGA-G4-6311-01A	COAD	1.97355	negative	80	MALE	WHITE	Stage III		Colon Adenocarcinoma		2008	TUMOR FREE	1199	0	1199	Not available	Not available
TCGA-G4-6314-01A	COAD	1.80417	negative	76	FEMALE	WHITE	Stage IV		Colon Adenocarcinoma		2008	WITH TUMOR	1093	0	1093	Not available	Not available
TCGA-G4-6315-01A	COAD	1.68353	negative	66	MALE	WHITE	Stage IV		Colon Adenocarcinoma		2008	TUMOR FREE	1883	0	1883	Not available	Not available
TCGA-G4-6320-01A	COAD	1.57434	negative	73	MALE	WHITE	Stage III		Colon Adenocarcinoma		2009	TUMOR FREE	804	0	804	Not available	Not available
TCGA-G4-6321-01A	COAD	1.12708	negative	60	FEMALE	WHITE	Stage III		Colon Adenocarcinoma		2009	TUMOR FREE	672	0	672	Not available	Not available
TCGA-G4-6322-01A	COAD	0.933591	negative	65	MALE	WHITE	Stage IIIB		Colon Mucinous Adenocarcinoma		2009	WITH TUMOR	792	0	792	Not available	Not available
TCGA-G4-6323-01A	COAD	1.35925	negative	50	MALE	BLACK OR AFRICAN AMERICAN	Stage IA		Colon Adenocarcinoma		2010	TUMOR FREE	419	0	419	Not available	Not available
TCGA-G4-6586-01A	COAD	2.37422	negative	73	FEMALE	WHITE	Stage IIA		Colon Adenocarcinoma		2008	TUMOR FREE	1089	0	1089	Not available	Not available
TCGA-G4-6588-01A	COAD	1.69084	negative	58	FEMALE	WHITE	Stage IIA		Colon Adenocarcinoma		2009	TUMOR FREE	796	0	796	Not available	Not available
TCGA-G4-6625-01A	COAD	2.80437	negative	77	FEMALE	WHITE	Stage IIA		Colon Adenocarcinoma		2004	TUMOR FREE	2792	0	2792	Not available	Not available
TCGA-G4-6626-01A	COAD	2.58331	negative	90	MALE	WHITE	Stage IIA		Colon Adenocarcinoma		2006	TUMOR FREE	NA	1	1422	Not available	Not available
TCGA-G4-6627-01A	COAD	1.29176	negative	84	MALE	WHITE	Stage IIA		Colon Adenocarcinoma		2007	TUMOR FREE	2275	0	2275	Not available	Not available
TCGA-G4-6628-01A	COAD	2.53604	negative	78	MALE	WHITE	Stage I		Colon Adenocarcinoma		2006	TUMOR FREE	2424	0	2424	Not available	Not available
TCGA-NH-A50T-01A	COAD	0.534113	negative	68	FEMALE	BLACK OR AFRICAN AMERICAN	Stage IIA		Colon Adenocarcinoma		2012	TUMOR FREE	553	0	553	Not available	Not available
TCGA-NH-A50U-01A	COAD	0.602888	negative	42	MALE	BLACK OR AFRICAN AMERICAN	Stage IVA		Colon Mucinous Adenocarcinoma		2012	WITH TUMOR	NA	1	334	Leucovorin	Partial Response
TCGA-NH-A50V-01A	COAD	0.932579	negative	69	MALE	BLACK OR AFRICAN AMERICAN	Stage IIIB		Colon Adenocarcinoma		2012	TUMOR FREE	588	0	588	Fluorouracil	Complete Response
TCGA-NH-A5IV-01A	COAD	0.58797	negative	90	FEMALE	BLACK OR AFRICAN AMERICAN	Stage IIA		Colon Adenocarcinoma		2012	TUMOR FREE	588	0	588	Not available	Not available
TCGA-NH-A6GA-01A	COAD	0.686792	negative	58	MALE	BLACK OR AFRICAN AMERICAN	Stage IIIC		Colon Adenocarcinoma		2013	WITH TUMOR	NA	1	302	Oxaliplatin	Clinical Progressive Disease
TCGA-NH-A6GB-01A	COAD	0.684644	negative	71	FEMALE	BLACK OR AFRICAN AMERICAN	Stage IIIC		Colon Adenocarcinoma		2013	WITH TUMOR	476	0	476	Oxaliplatin	Clinical Progressive Disease
TCGA-NH-A6GC-01A	COAD	4.24958	negative	66	FEMALE	BLACK OR AFRICAN AMERICAN	Stage IVB		Colon Mucinous Adenocarcinoma		2013		389	0	389	Not available	Not available
TCGA-NH-A8F8-01A	COAD	1.18851	negative	79	MALE	BLACK OR AFRICAN AMERICAN	Stage IV		Colon Adenocarcinoma		2013	WITH TUMOR	NA	1	511	Not available	Not available
TCGA-QG-A5YV-01A	COAD	1.39482	negative	64	FEMALE	BLACK OR AFRICAN AMERICAN	Stage IIIC		Colon Adenocarcinoma		2011	TUMOR FREE	1301	0	1301	Capecitabine	Complete Response
TCGA-QG-A5YW-01A	COAD	1.35966	negative	55	FEMALE	BLACK OR AFRICAN AMERICAN	Stage IIIC		Colon Mucinous Adenocarcinoma		2011	TUMOR FREE	896	0	896	Not available	Not available
TCGA-QG-A5YX-01A	COAD	1.12174	negative	61	FEMALE	BLACK OR AFRICAN AMERICAN	Stage IIA		Colon Adenocarcinoma		2011	TUMOR FREE	1003	0	1003	Capecitabine	Complete Response
TCGA-QG-A5Z1-01A	COAD	1.64726	negative	71	MALE	BLACK OR AFRICAN AMERICAN	Stage IIIB		Colon Adenocarcinoma		2011	TUMOR FREE	NA	1	256	Not available	Not available
TCGA-QG-A5Z2-01A	COAD	1.57762	negative	61	MALE	BLACK OR AFRICAN AMERICAN	Stage I		Colon Adenocarcinoma		2012	TUMOR FREE	952	0	952	Not available	Not available
TCGA-QL-A97D-01A	COAD	1.60314	negative	84	FEMALE	BLACK OR AFRICAN AMERICAN	Stage I		Colon Adenocarcinoma		2012	TUMOR FREE	666	0	666	Not available	Not available
TCGA-RU-A8FL-01A	COAD	0.798139	negative	51	MALE	BLACK OR AFRICAN AMERICAN	Stage IIIB		Colon Adenocarcinoma		2011	WITH TUMOR	1177	0	1177	Not available	Not available
TCGA-SS-A7HO-01A	COAD	1.1003	negative	44	FEMALE	BLACK OR AFRICAN AMERICAN	Stage IIB		Colon Adenocarcinoma		2010	WITH TUMOR	1829	0	1829	Not available	Not available
TCGA-T9-A92H-01A	COAD	0.712067	negative	82	MALE	BLACK OR AFRICAN AMERICAN	Stage IIA		Colon Adenocarcinoma		2013	WITH TUMOR	362	0	362	Not available	Not available
TCGA-WS-AB45-01A	COAD	1.21288	negative	52	FEMALE	BLACK OR AFRICAN AMERICAN	Stage IIA		Colon Mucinous Adenocarcinoma		2008	TUMOR FREE	2130	0	2130	Not available	Not available
TCGA-2H-A9GF-01A	ESCA	6.15989	positive	67	MALE	[Unknown]	Stage III		Esophagus Adenocarcinoma, NOS	G3	2001	WITH TUMOR	NA	1	784	Not available	Not available
TCGA-2H-A9GG-01A	ESCA	3.22389	negative	66	MALE	[Unknown]	Stage III		Esophagus Adenocarcinoma, NOS	G2	1999	WITH TUMOR	NA	1	610	Not available	Not available
TCGA-2H-A9GH-01A	ESCA	2.22391	negative	44	MALE	[Unknown]	Stage IIB		Esophagus Adenocarcinoma, NOS	G2	1998	WITH TUMOR	NA	1	951	Not available	Not available
TCGA-2H-A9GI-01A	ESCA	9.34069	positive	68	MALE	[Unknown]	Stage III		Esophagus Adenocarcinoma, NOS	G2	1999	WITH TUMOR	NA	1	435	Not available	Not available
TCGA-2H-A9GJ-01A	ESCA	9.13259	positive	57	MALE	[Unknown]	Stage I		Esophagus Adenocarcinoma, NOS	G2	2000	WITH TUMOR	NA	1	1781	Not available	Not available
TCGA-2H-A9GK-01A	ESCA	8.44574	positive	43	MALE	[Unknown]	Stage III		Esophagus Adenocarcinoma, NOS	G3	2000	WITH TUMOR	NA	1	232	Not available	Not available
TCGA-2H-A9GL-01A	ESCA	11.4057	positive	74	MALE	[Unknown]	Stage III		Esophagus Adenocarcinoma, NOS	G3	2000	WITH TUMOR	NA	1	180	Not available	Not available
TCGA-2H-A9GM-01A	ESCA	10.6076	positive	53	MALE	[Unknown]	Stage IIB		Esophagus Adenocarcinoma, NOS	G2	2000	WITH TUMOR	NA	1	424	Not available	Not available
TCGA-2H-A9GN-01A	ESCA	7.86509	positive	70	MALE	[Unknown]	Stage III		Esophagus Adenocarcinoma, NOS	G3	2000	WITH TUMOR	NA	1	272	Not available	Not available
TCGA-2H-A9GO-01A	ESCA	4.08309	negative	58	MALE	[Unknown]	Stage IVA		Esophagus Adenocarcinoma, NOS	G3	2000	WITH TUMOR	NA	1	494	Not available	Not available
TCGA-2H-A9GQ-01A	ESCA	5.15192	positive	80	MALE	[Unknown]	Stage III		Esophagus Adenocarcinoma, NOS	G3	2001	WITH TUMOR	NA	1	128	Not available	Not available
TCGA-2H-A9GR-01A	ESCA	10.2553	positive	80	MALE	[Unknown]	Stage IIA		Esophagus Adenocarcinoma, NOS	G2	1999	WITH TUMOR	NA	1	987	Not available	Not available
TCGA-IC-A6RF-01A	ESCA	8.50657	positive	69	FEMALE	WHITE	Stage IA	Stage IIB	Esophagus Squamous Cell Carcinoma	GX	2013	TUMOR FREE	477	0	477	Not available	Not available
TCGA-IG-A3I8-01A	ESCA	9.92466	positive	51	FEMALE	WHITE	Stage IIA		Esophagus Squamous Cell Carcinoma	G2	2011	TUMOR FREE	1012	0	1012	Fluorouracil	Complete Response
TCGA-IG-A3QL-01A	ESCA	23.7335	positive	54	MALE	WHITE	Stage IIA		Esophagus Squamous Cell Carcinoma	G2	2011	TUMOR FREE	1071	0	1071	Not available	Not available
TCGA-IG-A3Y9-01A	ESCA	12.5077	positive	72	MALE	WHITE	Stage IIIA		Esophagus Squamous Cell Carcinoma	G2	2012	TUMOR FREE	NA	1	26	Not available	Not available
TCGA-IG-A3YA-01A	ESCA	13.8852	positive	53	MALE	WHITE	Stage IIIA		Esophagus Squamous Cell Carcinoma	G2	2012	TUMOR FREE	632	0	632	Not available	Not available
TCGA-IG-A3YC-01A	ESCA	10.5569	positive	62	MALE	WHITE	Stage IIIA		Esophagus Squamous Cell Carcinoma	G2	2012	WITH TUMOR	612	0	612	Etoposide	Clinical Progressive Disease
TCGA-IG-A4P3-01A	ESCA	54.0734	positive	48	MALE	WHITE	Stage IIB		Esophagus Squamous Cell Carcinoma	G2	2012	WITH TUMOR	NA	1	567	Not available	Not available
TCGA-IG-A4QS-01A	ESCA	7.06883	positive	71	MALE	WHITE	Stage IIIB		Esophagus Adenocarcinoma, NOS	G3	2012	TUMOR FREE	NA	1	118	Not available	Not available
TCGA-IG-A50L-01A	ESCA	5.76087	positive	58	MALE	ASIAN	Stage IIIA	Stage IIIA	Esophagus Squamous Cell Carcinoma	G2	2012	TUMOR FREE	16	0	16	Not available	Not available
TCGA-IG-A51D-01A	ESCA	10.3141	positive	63	MALE	WHITE	Stage IIB	Stage IV	Esophagus Squamous Cell Carcinoma	G2	2012	TUMOR FREE	518	0	518	Not available	Not available
TCGA-IG-A5B8-01A	ESCA	5.92491	positive	72	MALE	WHITE	Stage IB		Esophagus Squamous Cell Carcinoma	G1	2012	TUMOR FREE	NA	1	24	Not available	Not available
TCGA-IG-A5S3-01A	ESCA	10.1853	positive	69	FEMALE	WHITE	Stage IIB		Esophagus Squamous Cell Carcinoma	G2	2012	TUMOR FREE	712	0	712	Not available	Not available
TCGA-IG-A625-01A	ESCA	14.1106	positive	60	MALE	ASIAN	Stage IIIB		Esophagus Squamous Cell Carcinoma	G2	2012	TUMOR FREE	NA	1	390	Not available	Not available
TCGA-IG-A6QS-01A	ESCA	7.16802	positive	54	MALE	WHITE	Stage IIB		Esophagus Squamous Cell Carcinoma	G1	2013	TUMOR FREE	NA	1	303	Not available	Not available
TCGA-IG-A7DP-01A	ESCA	5.19767	positive	50	FEMALE	WHITE	Stage IIIA		Esophagus Adenocarcinoma, NOS	G2	2013	TUMOR FREE	452	0	452	Carboplatin	Complete Response
TCGA-IG-A8O2-01A	ESCA	9.52505	positive	62	MALE	ASIAN	Stage IIIB		Esophagus Squamous Cell Carcinoma	G3	2013	TUMOR FREE	NA	1	142	Not available	Not available
TCGA-IG-A97H-01A	ESCA	8.04261	positive	36	MALE	ASIAN	Stage IIA		Esophagus Squamous Cell Carcinoma	G3	2013	TUMOR FREE	441	0	441	Not available	Not available
TCGA-IG-A97I-01A	ESCA	10.6747	positive	58	MALE	WHITE	Stage IIA		Esophagus Squamous Cell Carcinoma	G2	2013	TUMOR FREE	370	0	370	Not available	Not available
TCGA-JY-A6F8-01A	ESCA	11.4243	positive	56	MALE	WHITE	Stage I		Esophagus Adenocarcinoma, NOS	G1	2003	TUMOR FREE	3714	0	3714	Not available	Not available
TCGA-JY-A6FB-01A	ESCA	7.90271	positive	77	MALE	WHITE	Stage I		Esophagus Adenocarcinoma, NOS	G2	2007	TUMOR FREE	1837	0	1837	Not available	Not available
TCGA-JY-A6FD-01A	ESCA	8.38216	positive	51	FEMALE	ASIAN	Stage IIA		Esophagus Squamous Cell Carcinoma	G1	2008	TUMOR FREE	2069	0	2069	Not available	Not available
TCGA-JY-A6FE-01A	ESCA	4.55485	negative	49	MALE	WHITE	Stage III		Esophagus Squamous Cell Carcinoma	G3	2009	WITH TUMOR	NA	1	112	Not available	Not available
TCGA-JY-A6FG-01A	ESCA	5.76483	positive	50	MALE	WHITE	Stage III		Esophagus Squamous Cell Carcinoma	G2	2009	TUMOR FREE	NA	1	1263	Not available	Not available
TCGA-JY-A6FH-01A	ESCA	8.58424	positive	53	MALE	WHITE	Stage IIB		Esophagus Adenocarcinoma, NOS	G2	2010	TUMOR FREE	1441	0	1441	Not available	Not available
TCGA-JY-A939-01A	ESCA	3.39132	negative	77	MALE	WHITE	Stage IIB		Esophagus Adenocarcinoma, NOS	G3	2012	WITH TUMOR	660	0	660	Not available	Not available
TCGA-JY-A93C-01A	ESCA	17.0741	positive	47	MALE	ASIAN	Stage IIIB		Esophagus Adenocarcinoma, NOS	G3	2011	WITH TUMOR	705	0	705	Not available	Not available
TCGA-JY-A93D-01A	ESCA	9.8146	positive	51	MALE	WHITE	Stage IIIC		Esophagus Adenocarcinoma, NOS	G3	2012	WITH TUMOR	NA	1	960	Fluorouracil	Complete Response
TCGA-JY-A93F-01A	ESCA	10.1919	positive	58	FEMALE	WHITE	Stage IB		Esophagus Squamous Cell Carcinoma	G1	2012	TUMOR FREE	731	0	731	Not available	Not available
TCGA-KH-A6WC-01A	ESCA	3.80754	negative	82	MALE	WHITE	Stage IA	Stage IA	Esophagus Squamous Cell Carcinoma	GX	2013	TUMOR FREE	191	0	191	Not available	Not available
TCGA-L5-A43C-11A	ESCA	2.82533	negative	81	MALE	WHITE		Stage III	Esophagus Adenocarcinoma, NOS	GX	2009	TUMOR FREE	96	0	96	Not available	Not available
TCGA-L5-A43H-01A	ESCA	18.2437	positive	75	MALE	WHITE	Stage III		Esophagus Squamous Cell Carcinoma	GX	2011	WITH TUMOR	NA	1	9	Not available	Not available
TCGA-L5-A43I-01A	ESCA	11.3621	positive	77	MALE	WHITE	Stage IIIA		Esophagus Adenocarcinoma, NOS	GX	2011	TUMOR FREE	NA	1	556	Not available	Not available
TCGA-L5-A43J-01A	ESCA	8.56929	positive	90	MALE	WHITE	Stage IIB		Esophagus Squamous Cell Carcinoma	G3	2011	WITH TUMOR	NA	1	131	Not available	Not available
TCGA-L5-A4OE-01A	ESCA	17.704	positive	81	MALE	WHITE	Stage IIIB		Esophagus Adenocarcinoma, NOS	G2	2011		NA	1	730	Not available	Not available
TCGA-L5-A4OH-01A	ESCA	21.0209	positive	71	MALE	WHITE	Stage I		Esophagus Adenocarcinoma, NOS	GX	2012	TUMOR FREE	992	0	992	Not available	Not available
TCGA-L5-A4OI-01A	ESCA	6.84228	positive	79	MALE	WHITE	Stage IIIC		Esophagus Adenocarcinoma, NOS	G2	2012	WITH TUMOR	608	0	608	Not available	Not available
TCGA-L5-A4ON-01A	ESCA	8.71603	positive	65	MALE	WHITE	Stage IIB		Esophagus Adenocarcinoma, NOS	GX	2010	TUMOR FREE	NA	1	558	Not available	Not available
TCGA-L5-A4OO-11A	ESCA	11.9408	positive	75	MALE	WHITE	Stage IIIC		Esophagus Adenocarcinoma, NOS	G2	2010		101	0	101	Not available	Not available
TCGA-L5-A4OP-01A	ESCA	20.9	positive	67	FEMALE	WHITE	Stage IA		Esophagus Adenocarcinoma, NOS	G2	2010	TUMOR FREE	218	0	218	Not available	Not available
TCGA-L5-A4OS-01A	ESCA	5.54892	positive	86	FEMALE	WHITE	Stage IIB		Esophagus Adenocarcinoma, NOS	G3	2010	TUMOR FREE	1782	0	1782	Not available	Not available
TCGA-L5-A4OT-01A	ESCA	7.0505	positive	77	MALE	WHITE	Stage IV		Esophagus Adenocarcinoma, NOS	GX	2006	WITH TUMOR	NA	1	149	Not available	Not available
TCGA-L5-A4OW-01A	ESCA	10.8543	positive	56	FEMALE	[Not Evaluated]	Stage IIB		Esophagus Adenocarcinoma, NOS	GX	2006	TUMOR FREE	NA	1	217	Not available	Not available
TCGA-L5-A88S-01A	ESCA	4.03806	negative	84	MALE	WHITE	Stage IB		Esophagus Squamous Cell Carcinoma	GX	2013	TUMOR FREE	471	0	471	Not available	Not available
TCGA-L5-A88W-01A	ESCA	7.02716	positive	67	MALE	WHITE	Stage IIA		Esophagus Squamous Cell Carcinoma	GX	2007	WITH TUMOR	NA	1	764	Carboplatin	Clinical Progressive Disease
TCGA-L5-A88Y-01A	ESCA	5.9163	positive	76	MALE	WHITE	[Unknown]		Esophagus Adenocarcinoma, NOS	GX	2006		11	0	11	Not available	Not available
TCGA-L5-A88Z-01A	ESCA	9.91975	positive	70	FEMALE	WHITE	Stage IIA		Esophagus Squamous Cell Carcinoma	GX	2005	TUMOR FREE	225	0	225	Not available	Not available
TCGA-L5-A891-01A	ESCA	7.72592	positive	51	MALE	WHITE	[Unknown]		Esophagus Adenocarcinoma, NOS	GX	2005	TUMOR FREE	114	0	114	Not available	Not available
TCGA-L5-A893-01A	ESCA	7.44524	positive	71	FEMALE	WHITE	Stage I		Esophagus Adenocarcinoma, NOS	GX	2005	TUMOR FREE	92	0	92	Not available	Not available
TCGA-L5-A8NE-01A	ESCA	7.03346	positive	77	MALE	WHITE	Stage IIB		Esophagus Adenocarcinoma, NOS	GX	2000	TUMOR FREE	1688	0	1688	Not available	Not available
TCGA-L5-A8NF-01A	ESCA	5.92135	positive	57	MALE	WHITE	Stage IVA		Esophagus Adenocarcinoma, NOS	GX	2001	TUMOR FREE	NA	1	81	Not available	Not available
TCGA-L5-A8NG-01A	ESCA	6.90204	positive	77	MALE	WHITE	Stage III		Esophagus Adenocarcinoma, NOS	GX	2001	TUMOR FREE	1094	0	1094	Not available	Not available
TCGA-L5-A8NH-01A	ESCA	9.0249	positive	54	MALE	WHITE	Stage IV		Esophagus Adenocarcinoma, NOS	GX	2001	TUMOR FREE	NA	1	393	Not available	Not available
TCGA-L5-A8NI-01A	ESCA	7.02313	positive	79	MALE	WHITE	Stage III		Esophagus Adenocarcinoma, NOS	G3	2004	WITH TUMOR	NA	1	410	Not available	Not available
TCGA-L5-A8NK-01A	ESCA	10.1975	positive	84	FEMALE	WHITE	Stage IIA		Esophagus Squamous Cell Carcinoma	G1	2004	WITH TUMOR	412	0	412	Not available	Not available
TCGA-L5-A8NQ-01A	ESCA	3.73888	negative	71	MALE	WHITE	Stage IIA		Esophagus Squamous Cell Carcinoma	G3	2001	WITH TUMOR	NA	1	650	Not available	Not available
TCGA-L5-A8NT-01A	ESCA	4.39754	negative	69	MALE	WHITE	Stage IIB		Esophagus Adenocarcinoma, NOS	GX	2001	WITH TUMOR	825	0	825	Not available	Not available
TCGA-L5-A8NU-01A	ESCA	9.50141	positive	84	MALE	WHITE	Stage IIA		Esophagus Adenocarcinoma, NOS	G3	2001	TUMOR FREE	NA	1	2532	Not available	Not available
TCGA-L5-A8NV-01A	ESCA	11.5815	positive	75	MALE	WHITE	Stage IIA		Esophagus Adenocarcinoma, NOS	G3	2001	WITH TUMOR	NA	1	1599	Not available	Not available
TCGA-L5-A8NW-01A	ESCA	10.559	positive	55	MALE	WHITE	[Discrepancy]		Esophagus Adenocarcinoma, NOS	GX	2001	WITH TUMOR	NA	1	1402	Not available	Not available
TCGA-L7-A6VZ-01A	ESCA	12.5637	positive	62	MALE	WHITE	Stage IIIC		Esophagus Adenocarcinoma, NOS	G2	2013	TUMOR FREE	315	0	315	Leucovorin	Complete Response
TCGA-LN-A49K-01A	ESCA	9.33576	positive	66	MALE	ASIAN	Stage IIA	Stage IIA	Esophagus Squamous Cell Carcinoma	G2	2010	TUMOR FREE	NA	1	180	Not available	Not available
TCGA-LN-A49L-01A	ESCA	10.1882	positive	44	MALE	ASIAN	Stage IIA	Stage IIA	Esophagus Squamous Cell Carcinoma	G2	2010	TUMOR FREE	NA	1	318	Not available	Not available
TCGA-LN-A49M-01A	ESCA	10.7087	positive	62	MALE	ASIAN	Stage IIA	Stage IIA	Esophagus Squamous Cell Carcinoma	G1	2010	TUMOR FREE	385	0	385	Not available	Not available
TCGA-LN-A49N-01A	ESCA	10.5521	positive	50	MALE	ASIAN	Stage IIB	Stage IIB	Esophagus Squamous Cell Carcinoma	G2	2010	TUMOR FREE	378	0	378	Not available	Not available
TCGA-LN-A49P-01A	ESCA	29.5072	positive	71	MALE	ASIAN	Stage IIA	Stage IIA	Esophagus Squamous Cell Carcinoma	G2	2011	WITH TUMOR	375	0	375	Not available	Not available
TCGA-LN-A49R-01A	ESCA	19.7831	positive	46	MALE	ASIAN	Stage III	Stage III	Esophagus Squamous Cell Carcinoma	G3	2011	TUMOR FREE	407	0	407	Not available	Not available
TCGA-LN-A49S-01A	ESCA	12.9763	positive	59	MALE	ASIAN	Stage IIA	Stage IIA	Esophagus Squamous Cell Carcinoma	G2	2011	WITH TUMOR	400	0	400	Not available	Not available
TCGA-LN-A49X-01A	ESCA	8.04888	positive	44	MALE	ASIAN	Stage IIA	Stage IIA	Esophagus Squamous Cell Carcinoma	G2	2011	TUMOR FREE	384	0	384	Not available	Not available
TCGA-LN-A49Y-01A	ESCA	13.828	positive	77	MALE	ASIAN	Stage IIA	Stage IIA	Esophagus Squamous Cell Carcinoma	G2	2011	WITH TUMOR	379	0	379	Not available	Not available
TCGA-LN-A4A2-01A	ESCA	10.343	positive	57	MALE	ASIAN	Stage IIA	Stage IIA	Esophagus Squamous Cell Carcinoma	G1	2011	TUMOR FREE	380	0	380	Not available	Not available
TCGA-LN-A4A3-01A	ESCA	6.73011	positive	61	MALE	ASIAN	Stage III	Stage III	Esophagus Squamous Cell Carcinoma	G2	2011	TUMOR FREE	388	0	388	Not available	Not available
TCGA-LN-A4A4-01A	ESCA	13.5512	positive	36	MALE	ASIAN	Stage III	Stage III	Esophagus Squamous Cell Carcinoma	GX	2011	TUMOR FREE	383	0	383	Not available	Not available
TCGA-LN-A4A5-01A	ESCA	24.2976	positive	49	MALE	ASIAN	Stage IIA	Stage IIA	Esophagus Squamous Cell Carcinoma	G2	2011	WITH TUMOR	NA	1	681	Not available	Not available
TCGA-LN-A4A6-01A	ESCA	16.2523	positive	65	MALE	ASIAN	Stage II	Stage II	Esophagus Squamous Cell Carcinoma	G2	2012	TUMOR FREE	391	0	391	Not available	Not available
TCGA-LN-A4A8-01A	ESCA	9.93241	positive	52	MALE	ASIAN	Stage IIA	Stage IIA	Esophagus Squamous Cell Carcinoma	G2	2012	TUMOR FREE	472	0	472	Not available	Not available
TCGA-LN-A4A9-01A	ESCA	15.9523	positive	58	MALE	ASIAN	Stage IIA	Stage IIA	Esophagus Squamous Cell Carcinoma	G1	2012	WITH TUMOR	NA	1	351	Not available	Not available
TCGA-LN-A4MQ-01A	ESCA	8.60869	positive	46	MALE	ASIAN	Stage III	Stage III	Esophagus Squamous Cell Carcinoma	G3	2010	TUMOR FREE	375	0	375	Not available	Not available
TCGA-LN-A4MR-01A	ESCA	14.1539	positive	57	MALE	ASIAN	Stage IIA	Stage IIA	Esophagus Squamous Cell Carcinoma	G2	2012	TUMOR FREE	402	0	402	Not available	Not available
TCGA-LN-A5U5-01A	ESCA	3.83645	negative	57	MALE	ASIAN	Stage IV		Esophagus Squamous Cell Carcinoma	G2	2012	WITH TUMOR	NA	1	136	Not available	Not available
TCGA-LN-A5U6-01A	ESCA	6.06595	positive	54	MALE	ASIAN	Stage IIB		Esophagus Squamous Cell Carcinoma	G2	2012	TUMOR FREE	375	0	375	Not available	Not available
TCGA-LN-A7HX-01A	ESCA	7.83838	positive	72	MALE	ASIAN	Stage IIA		Esophagus Squamous Cell Carcinoma	G2	2013	TUMOR FREE	372	0	372	Not available	Not available
TCGA-LN-A7HY-01A	ESCA	3.80685	negative	50	MALE	ASIAN	Stage III		Esophagus Squamous Cell Carcinoma	G2	2013	TUMOR FREE	366	0	366	Not available	Not available
TCGA-LN-A7HZ-01A	ESCA	9.10791	positive	49	MALE	ASIAN	Stage IIA		Esophagus Squamous Cell Carcinoma	G2	2013	TUMOR FREE	401	0	401	Not available	Not available
TCGA-LN-A8HZ-01A	ESCA	9.2733	positive	56	MALE	ASIAN	Stage IIA		Esophagus Squamous Cell Carcinoma	G3	2013	TUMOR FREE	375	0	375	Not available	Not available
TCGA-LN-A8I0-01A	ESCA	9.4434	positive	52	MALE	ASIAN	Stage IIA		Esophagus Squamous Cell Carcinoma	G2	2013	TUMOR FREE	407	0	407	Not available	Not available
TCGA-LN-A9FO-01A	ESCA	27.8204	positive	42	MALE	ASIAN	Stage IIA		Esophagus Squamous Cell Carcinoma	G2	2013	TUMOR FREE	4	0	4	Not available	Not available
TCGA-LN-A9FP-01A	ESCA	10.0233	positive	60	FEMALE	ASIAN	Stage IIA		Esophagus Squamous Cell Carcinoma	G3	2013	WITH TUMOR	366	0	366	Not available	Not available
TCGA-LN-A9FQ-01A	ESCA	5.81386	positive	62	MALE	ASIAN	Stage IIA		Esophagus Squamous Cell Carcinoma	G3	2013	TUMOR FREE	391	0	391	Not available	Not available
TCGA-LN-A9FR-01A	ESCA	14.439	positive	70	MALE	ASIAN	Stage IIB		Esophagus Squamous Cell Carcinoma	G2	2013	TUMOR FREE	373	0	373	Not available	Not available
TCGA-Q9-A6FW-01A	ESCA	10.7208	positive	61	MALE	WHITE	Stage IIIB		Esophagus Adenocarcinoma, NOS	G2	2013	TUMOR FREE	238	0	238	Not available	Not available
TCGA-R6-A6DN-01B	ESCA	21.2438	positive	58	MALE	WHITE		Stage IV	Esophagus Adenocarcinoma, NOS	G3	2011	WITH TUMOR	NA	1	243	Not available	Not available
TCGA-R6-A6DQ-01B	ESCA	8.93301	positive	74	FEMALE	WHITE		Stage IIIA	Esophagus Adenocarcinoma, NOS	G3	2010	WITH TUMOR	NA	1	231	Not available	Not available
TCGA-R6-A6KZ-01A	ESCA	19.0364	positive	42	MALE	WHITE		Stage IV	Esophagus Adenocarcinoma, NOS	G3	2010	WITH TUMOR	NA	1	154	Not available	Not available
TCGA-R6-A6L6-01B	ESCA	7.86554	positive	68	MALE	WHITE		Stage IV	Esophagus Adenocarcinoma, NOS	G3	2010	WITH TUMOR	NA	1	214	Not available	Not available
TCGA-R6-A6XG-01B	ESCA	3.6867	negative	64	MALE	WHITE		Stage IIIA	Esophagus Adenocarcinoma, NOS	G2	2011	WITH TUMOR	1168	0	1168	Not available	Not available
TCGA-R6-A6XQ-01B	ESCA	5.72603	positive	58	MALE	WHITE		Stage IVB	Esophagus Adenocarcinoma, NOS	G3	2008	WITH TUMOR	NA	1	193	Not available	Not available
TCGA-R6-A6Y0-01B	ESCA	5.96743	positive	54	MALE	WHITE		Stage IVA	Esophagus Adenocarcinoma, NOS	G2	2005	WITH TUMOR	1641	0	1641	Not available	Not available
TCGA-R6-A6Y2-01B	ESCA	5.47201	positive	71	MALE	WHITE		Stage IIB	Esophagus Adenocarcinoma, NOS	G3	2005	WITH TUMOR	NA	1	283	Not available	Not available
TCGA-R6-A8W5-01B	ESCA	9.9708	positive	60	MALE	WHITE	Stage IVA		Esophagus Adenocarcinoma, NOS	G2	2004	WITH TUMOR	NA	1	480	Not available	Not available
TCGA-R6-A8W8-01B	ESCA	12.7706	positive	72	MALE	WHITE		Stage IIIA	Esophagus Adenocarcinoma, NOS	G2	2012	WITH TUMOR	NA	1	88	Not available	Not available
TCGA-R6-A8WC-01A	ESCA	10.3539	positive	56	MALE	WHITE		Stage IIA	Esophagus Adenocarcinoma, NOS	G2	2013	WITH TUMOR	70	0	70	Not available	Not available
TCGA-RE-A7BO-01A	ESCA	6.2511	positive	72	FEMALE	WHITE	Stage IIB		Esophagus Adenocarcinoma, NOS	G3	2006	TUMOR FREE	NA	1	213	Not available	Not available
TCGA-S8-A6BV-01A	ESCA	6.96421	positive	76	MALE	WHITE	Stage IIIA	Stage IB	Esophagus Adenocarcinoma, NOS	G2	2012	WITH TUMOR	609	0	609	FOLFOX	Clinical Progressive Disease
TCGA-S8-A6BW-01A	ESCA	5.95175	positive	51	MALE	WHITE	Stage IB		Esophagus Squamous Cell Carcinoma	G1	2012	TUMOR FREE	620	0	620	Not available	Not available
TCGA-V5-A7RB-01A	ESCA	10.1809	positive	59	MALE	[Unknown]	[Unknown]	Stage IIB	Esophagus Adenocarcinoma, NOS	GX	NA	TUMOR FREE	NA	1	161	Not available	Not available
TCGA-V5-AASV-01A	ESCA	14.7118	positive	67	MALE	BLACK OR AFRICAN AMERICAN	Stage IIB		Esophagus Squamous Cell Carcinoma	G3	NA	WITH TUMOR	467	0	467	Carboplatin	Partial Response
TCGA-V5-AASW-01A	ESCA	13.8764	positive	72	MALE	WHITE		Stage IIIA	Esophagus Adenocarcinoma, NOS	G3	NA	WITH TUMOR	282	0	282	Not available	Not available
TCGA-V5-AASX-11A	ESCA	20.5442	positive	74	MALE	WHITE		Stage IV	Esophagus Adenocarcinoma, NOS	G2	NA	WITH TUMOR	273	0	273	Not available	Not available
TCGA-VR-A8EO-01A	ESCA	5.34397	positive	49	MALE	WHITE	Stage IIA	Stage IIA	Esophagus Squamous Cell Carcinoma	G3	2013	TUMOR FREE	785	0	785	Not available	Not available
TCGA-VR-A8EP-01A	ESCA	13.6753	positive	51	MALE	WHITE	Stage IIIB	Stage IIB	Esophagus Squamous Cell Carcinoma	G3	2013	TUMOR FREE	824	0	824	Not available	Not available
TCGA-VR-A8EQ-01A	ESCA	6.19226	positive	73	MALE	WHITE	Stage III	Stage III	Esophagus Adenocarcinoma, NOS	G2	2009	WITH TUMOR	NA	1	694	Fluorouracil	Complete Response
TCGA-VR-A8ER-01A	ESCA	4.79955	negative	54	MALE	[Unknown]	Stage III	Stage III	Esophagus Squamous Cell Carcinoma	GX	2009	WITH TUMOR	NA	1	378	Fluorouracil	Complete Response
TCGA-VR-A8ET-01A	ESCA	20.8711	positive	64	MALE	WHITE	Stage IIA	Stage IIA	Esophagus Squamous Cell Carcinoma	G2	2010	TUMOR FREE	NA	1	47	Not available	Not available
TCGA-VR-A8EW-01A	ESCA	4.00193	negative	57	MALE	ASIAN	Stage IIIB	Stage IIIB	Esophagus Squamous Cell Carcinoma	G2	2012	WITH TUMOR	NA	1	247	Not available	Not available
TCGA-VR-A8EY-01A	ESCA	5.13635	positive	44	FEMALE	WHITE	Stage IIA	Stage IIA	Esophagus Squamous Cell Carcinoma	G1	2012	TUMOR FREE	1025	0	1025	Not available	Not available
TCGA-VR-AA4D-01A	ESCA	4.56728	negative	53	MALE	WHITE	Stage IIB	Stage IA	Esophagus Adenocarcinoma, NOS	G2	2010	WITH TUMOR	NA	1	1405	Fluorouracil	Clinical Progressive Disease
TCGA-VR-AA4G-01A	ESCA	11.0772	positive	51	FEMALE	WHITE	Stage IIIA	Stage IIIA	Esophagus Squamous Cell Carcinoma	G2	2013	TUMOR FREE	549	0	549	Not available	Not available
TCGA-VR-AA7B-01A	ESCA	21.2878	positive	65	FEMALE	WHITE	Stage IV	Stage IIB	Esophagus Squamous Cell Carcinoma	G2	2011	WITH TUMOR	342	0	342	Not available	Not available
TCGA-VR-AA7D-01A	ESCA	14.3189	positive	58	MALE	[Unknown]	Stage IIIC	Stage IIIC	Esophagus Squamous Cell Carcinoma	G2	2012	WITH TUMOR	NA	1	279	Not available	Not available
TCGA-VR-AA7I-01A	ESCA	12.7612	positive	70	MALE	WHITE	Stage III	Stage III	Esophagus Squamous Cell Carcinoma	G1	2010	WITH TUMOR	NA	1	484	Not available	Not available
TCGA-X8-AAAR-01A	ESCA	17.5323	positive	69	MALE	WHITE	[Unknown]		Esophagus Adenocarcinoma, NOS	G1	2013	TUMOR FREE	554	0	554	Not available	Not available
TCGA-XP-A8T8-01A	ESCA	4.60191	negative	49	MALE	BLACK OR AFRICAN AMERICAN	Stage IIB	Stage IIB	Esophagus Squamous Cell Carcinoma	G1	2011	TUMOR FREE	437	0	437	Not available	Not available
TCGA-Z6-A8JD-01A	ESCA	10.9886	positive	53	MALE	WHITE	Stage IIB		Esophagus Squamous Cell Carcinoma	G2	2013	TUMOR FREE	104	0	104	Not available	Not available
TCGA-Z6-A8JE-01A	ESCA	17.0141	positive	57	MALE	WHITE	Stage IIIA	Stage IIIA	Esophagus Squamous Cell Carcinoma	G3	2013	TUMOR FREE	64	0	64	Not available	Not available
TCGA-Z6-A9VB-01A	ESCA	9.81874	positive	53	MALE	WHITE	Stage IIIA		Esophagus Squamous Cell Carcinoma	G2	2013	TUMOR FREE	40	0	40	Not available	Not available
TCGA-Z6-AAPN-01A	ESCA	12.7885	positive	57	MALE	WHITE	Stage IIA		Esophagus Squamous Cell Carcinoma	G1	2013	TUMOR FREE	81	0	81	Not available	Not available
TCGA-ZR-A9CJ-01B	ESCA	15.8401	positive	65	MALE	WHITE	Stage IIIC		Esophagus Adenocarcinoma, NOS	G3	2012	WITH TUMOR	NA	1	600	Not available	Not available
TCGA-02-0047-01A	GBM	19.6374	positive	78	MALE	WHITE			Untreated primary (de novo) GBM		2005	WITH TUMOR	448	1	448	Not available	Not available
TCGA-02-0055-01A	GBM	14.7865	positive	62	FEMALE	WHITE			Untreated primary (de novo) GBM		2005	WITH TUMOR	76	1	76	Not available	Not available
TCGA-02-2483-01A	GBM	24.2595	positive	43	MALE	ASIAN			Untreated primary (de novo) GBM		2008	WITH TUMOR	466	0	466	Not available	Not available
TCGA-02-2485-01A	GBM	19.968	positive	53	MALE	BLACK OR AFRICAN AMERICAN			Untreated primary (de novo) GBM		2009	WITH TUMOR	470	0	470	Not available	Not available
TCGA-02-2486-01A	GBM	15.4446	positive	64	MALE	WHITE			Untreated primary (de novo) GBM		2008	WITH TUMOR	NA	1	618	Not available	Not available
TCGA-06-0129-01A	GBM	22.152	positive	30	MALE	ASIAN			Untreated primary (de novo) GBM		2002	WITH TUMOR	989	1	1024	Not available	Not available
TCGA-06-0130-01A	GBM	20.2534	positive	54	MALE	WHITE			Untreated primary (de novo) GBM		2003	WITH TUMOR	320	1	394	Not available	Not available
TCGA-06-0132-01A	GBM	15.3005	positive	49	MALE	WHITE			Untreated primary (de novo) GBM		2007	WITH TUMOR	570	1	771	Not available	Not available
TCGA-06-0138-01A	GBM	14.0766	positive	43	MALE	WHITE			Untreated primary (de novo) GBM		2004	WITH TUMOR	674	1	737	Not available	Not available
TCGA-06-0139-01A	GBM	5.24956	positive	40	MALE	WHITE			Untreated primary (de novo) GBM		2006	WITH TUMOR	327	1	362	Not available	Not available
TCGA-06-0141-01A	GBM	18.7201	positive	62	MALE	WHITE			Untreated primary (de novo) GBM		2000	WITH TUMOR	280	1	313	Not available	Not available
TCGA-06-0152-02A	GBM	20.5826	positive	68	MALE	WHITE			Untreated primary (de novo) GBM		1995	WITH TUMOR	359	1	375	Not available	Not available
TCGA-06-0157-01A	GBM	13.3939	positive	63	FEMALE	WHITE			Untreated primary (de novo) GBM		1998	WITH TUMOR	97	1	97	Not available	Not available
TCGA-06-0158-01A	GBM	20.4833	positive	73	MALE	WHITE			Untreated primary (de novo) GBM		1998	WITH TUMOR	166	1	329	Not available	Not available
TCGA-06-0168-01A	GBM	6.8805	positive	59	FEMALE	WHITE			Untreated primary (de novo) GBM		2002	WITH TUMOR	579	1	598	Not available	Not available
TCGA-06-0171-02A	GBM	19.0972	positive	65	MALE	WHITE			Untreated primary (de novo) GBM		2002	WITH TUMOR	396	1	399	Not available	Not available
TCGA-06-0174-01A	GBM	16.5615	positive	54	MALE	WHITE			Untreated primary (de novo) GBM		2003	WITH TUMOR	67	1	98	Not available	Not available
TCGA-06-0178-01A	GBM	8.76989	positive	38	MALE	WHITE			Untreated primary (de novo) GBM		2004	WITH TUMOR	NA	1	2681	Not available	Not available
TCGA-06-0184-01A	GBM	13.3288	positive	63	MALE	WHITE			Untreated primary (de novo) GBM		2005	WITH TUMOR	NA	1	2126	Not available	Not available
TCGA-06-0187-01A	GBM	12.6787	positive	69	MALE	WHITE			Untreated primary (de novo) GBM		2006	WITH TUMOR	801	1	828	Not available	Not available
TCGA-06-0219-01A	GBM	9.65324	positive	67	MALE	WHITE			Untreated primary (de novo) GBM		2000	WITH TUMOR	11	1	22	Not available	Not available
TCGA-06-0221-02A	GBM	17.9969	positive	31	MALE	WHITE			Untreated primary (de novo) GBM		2000	WITH TUMOR	548	1	603	Not available	Not available
TCGA-06-0238-01A	GBM	15.5545	positive	46	MALE	WHITE			Untreated primary (de novo) GBM		2007	WITH TUMOR	359	1	405	Not available	Not available
TCGA-06-0644-01A	GBM	11.9081	positive	71	MALE	BLACK OR AFRICAN AMERICAN			Untreated primary (de novo) GBM		2007	WITH TUMOR	NA	1	384	Not available	Not available
TCGA-06-0645-01A	GBM	16.1424	positive	55	FEMALE	WHITE			Untreated primary (de novo) GBM		2007	WITH TUMOR	98	1	175	Not available	Not available
TCGA-06-0646-01A	GBM	18.0192	positive	60	MALE	WHITE			Untreated primary (de novo) GBM		2007	WITH TUMOR	136	1	175	Not available	Not available
TCGA-06-0649-01B	GBM	12.1125	positive	73	FEMALE	BLACK OR AFRICAN AMERICAN			Untreated primary (de novo) GBM		2007	WITH TUMOR	62	1	64	Not available	Not available
TCGA-06-0686-01A	GBM	11.3094	positive	53	MALE	WHITE			Untreated primary (de novo) GBM		2008	WITH TUMOR	NA	1	432	Not available	Not available
TCGA-06-0743-01A	GBM	16.3803	positive	69	MALE	WHITE			Untreated primary (de novo) GBM		2006	WITH TUMOR	NA	1	803	Not available	Not available
TCGA-06-0744-01A	GBM	15.8432	positive	66	MALE	WHITE			Untreated primary (de novo) GBM		2007	WITH TUMOR	NA	1	1426	Not available	Not available
TCGA-06-0745-01A	GBM	16.0159	positive	59	MALE	WHITE			Untreated primary (de novo) GBM		2007	WITH TUMOR	164	1	239	Not available	Not available
TCGA-06-0747-01A	GBM	23.7209	positive	53	MALE	WHITE			Untreated primary (de novo) GBM		2007	WITH TUMOR	82	1	82	Not available	Not available
TCGA-06-0749-01A	GBM	17.2001	positive	50	MALE	BLACK OR AFRICAN AMERICAN			Untreated primary (de novo) GBM		2008	WITH TUMOR	66	1	82	Not available	Not available
TCGA-06-0750-01A	GBM	16.8059	positive	43	MALE	WHITE			Untreated primary (de novo) GBM		2008	WITH TUMOR	28	1	28	Not available	Not available
TCGA-06-0878-01A	GBM	17.17	positive	74	MALE	WHITE			Untreated primary (de novo) GBM		2008	WITH TUMOR	218	0	218	Not available	Not available
TCGA-06-0882-01A	GBM	28.5086	positive	30	MALE	WHITE			Untreated primary (de novo) GBM		2008	WITH TUMOR	NA	1	632	Not available	Not available
TCGA-06-1804-01A	GBM	18.7146	positive	81	FEMALE	WHITE			Untreated primary (de novo) GBM		2009	WITH TUMOR	414	1	414	Not available	Not available
TCGA-06-2557-01A	GBM	34.4469	positive	76	MALE	BLACK OR AFRICAN AMERICAN			Untreated primary (de novo) GBM		2008	WITH TUMOR	33	1	33	Not available	Not available
TCGA-06-2558-01A	GBM	28.5129	positive	75	FEMALE	WHITE			Untreated primary (de novo) GBM		2008		23	1	380	Not available	Not available
TCGA-06-2559-01A	GBM	22.4921	positive	83	MALE	WHITE			Untreated primary (de novo) GBM		2009	WITH TUMOR	150	1	150	Not available	Not available
TCGA-06-2561-01A	GBM	29.9053	positive	53	FEMALE	WHITE			Untreated primary (de novo) GBM		2009	WITH TUMOR	NA	1	537	Not available	Not available
TCGA-06-2562-01A	GBM	18.947	positive	81	MALE	WHITE			Untreated primary (de novo) GBM		2009	WITH TUMOR	NA	1	382	Not available	Not available
TCGA-06-2563-01A	GBM	21.8435	positive	72	FEMALE	WHITE			Untreated primary (de novo) GBM		2009	WITH TUMOR	932	0	932	Not available	Not available
TCGA-06-2564-01A	GBM	24.9979	positive	50	MALE	WHITE			Untreated primary (de novo) GBM		2009	WITH TUMOR	181	0	181	Not available	Not available
TCGA-06-2565-01A	GBM	29.9609	positive	59	MALE	ASIAN			Untreated primary (de novo) GBM		2009	WITH TUMOR	NA	1	506	Not available	Not available
TCGA-06-2567-01A	GBM	20.3034	positive	65	MALE	WHITE			Untreated primary (de novo) GBM		2009	WITH TUMOR	133	1	133	Not available	Not available
TCGA-06-2569-01A	GBM	24.4693	positive	24	FEMALE	BLACK OR AFRICAN AMERICAN			Untreated primary (de novo) GBM		2009	WITH TUMOR	13	0	13	Not available	Not available
TCGA-06-2570-01A	GBM	34.51	positive	21	FEMALE	WHITE			Untreated primary (de novo) GBM		2009	TUMOR FREE	958	0	958	Not available	Not available
TCGA-06-5408-01A	GBM	15.7393	positive	54	FEMALE	WHITE			Untreated primary (de novo) GBM		2009	WITH TUMOR	342	1	357	Not available	Not available
TCGA-06-5410-01A	GBM	12.1352	positive	72	FEMALE	WHITE			Untreated primary (de novo) GBM		2010	WITH TUMOR	108	1	108	Not available	Not available
TCGA-06-5411-01A	GBM	15.5798	positive	51	MALE	WHITE			Untreated primary (de novo) GBM		2010	WITH TUMOR	254	1	254	Not available	Not available
TCGA-06-5412-01A	GBM	9.34251	positive	78	FEMALE	WHITE			Untreated primary (de novo) GBM		2010	WITH TUMOR	138	1	138	Not available	Not available
TCGA-06-5413-01A	GBM	9.54621	positive	67	MALE	WHITE			Untreated primary (de novo) GBM		2010	WITH TUMOR	268	0	268	Not available	Not available
TCGA-06-5414-01A	GBM	19.2764	positive	61	MALE	WHITE			Untreated primary (de novo) GBM		2010	WITH TUMOR	273	0	273	Not available	Not available
TCGA-06-5415-01A	GBM	16.2443	positive	60	MALE	WHITE			Untreated primary (de novo) GBM		2010	WITH TUMOR	260	0	260	Not available	Not available
TCGA-06-5416-01A	GBM	13.7868	positive	23	FEMALE	WHITE			Untreated primary (de novo) GBM		2010	WITH TUMOR	204	0	204	Not available	Not available
TCGA-06-5417-01A	GBM	3.0029	negative	45	FEMALE	WHITE			Untreated primary (de novo) GBM		2010	WITH TUMOR	155	0	155	Not available	Not available
TCGA-06-5418-01A	GBM	18.1833	positive	75	FEMALE	WHITE			Untreated primary (de novo) GBM		2010	WITH TUMOR	83	1	83	Not available	Not available
TCGA-06-5856-01A	GBM	10.1787	positive	58	MALE	WHITE			Untreated primary (de novo) GBM		2010	WITH TUMOR	114	1	114	Not available	Not available
TCGA-06-5858-01A	GBM	9.92473	positive	45	FEMALE	WHITE			Untreated primary (de novo) GBM		2010	WITH TUMOR	187	0	187	Not available	Not available
TCGA-06-5859-01A	GBM	9.43555	positive	63	MALE	WHITE			Untreated primary (de novo) GBM		2011	WITH TUMOR	139	0	139	Not available	Not available
TCGA-08-0386-01A	GBM	18.6178	positive	74	MALE	WHITE			Untreated primary (de novo) GBM		2005	WITH TUMOR	478	1	548	Not available	Not available
TCGA-12-0616-01A	GBM	10.5737	positive	36	FEMALE	WHITE			Untreated primary (de novo) GBM		2006	WITH TUMOR	439	1	448	Not available	Not available
TCGA-12-0618-01A	GBM	25.2465	positive	49	MALE	WHITE			Untreated primary (de novo) GBM		2003		50	1	395	Not available	Not available
TCGA-12-0619-01A	GBM	15.2325	positive	60	MALE	WHITE			Untreated primary (de novo) GBM		2003	WITH TUMOR	316	1	1062	Not available	Not available
TCGA-12-0821-01A	GBM	23.0533	positive	62	MALE	WHITE			Untreated primary (de novo) GBM		1998	WITH TUMOR	323	1	323	Not available	Not available
TCGA-12-1597-01B	GBM	11.0618	positive	62	FEMALE	WHITE			Untreated primary (de novo) GBM		2002	WITH TUMOR	427	1	675	Not available	Not available
TCGA-12-3650-01A	GBM	13.3371	positive	46	MALE	WHITE			Untreated primary (de novo) GBM		2008	WITH TUMOR	333	1	333	Not available	Not available
TCGA-12-3652-01A	GBM	13.0193	positive	60	MALE	WHITE			Untreated primary (de novo) GBM		2003	WITH TUMOR	1050	1	1062	Not available	Not available
TCGA-12-3653-01A	GBM	13.671	positive	34	FEMALE	WHITE			Untreated primary (de novo) GBM		2008	WITH TUMOR	357	1	442	Not available	Not available
TCGA-12-5295-01A	GBM	11.6564	positive	60	FEMALE	WHITE			Untreated primary (de novo) GBM		2008	WITH TUMOR	399	1	454	Not available	Not available
TCGA-12-5299-01A	GBM	15.4319	positive	56	FEMALE	WHITE			Untreated primary (de novo) GBM		2009	WITH TUMOR	98	1	98	Not available	Not available
TCGA-14-0736-02A	GBM	11.6985	positive	49	MALE	BLACK OR AFRICAN AMERICAN			Untreated primary (de novo) GBM		1999	WITH TUMOR	460	1	460	Not available	Not available
TCGA-14-0781-01B	GBM	10.1359	positive	49	MALE	BLACK OR AFRICAN AMERICAN			Untreated primary (de novo) GBM		2003	WITH TUMOR	29	1	29	Not available	Not available
TCGA-14-0787-01A	GBM	23.6589	positive	69	MALE	ASIAN			Untreated primary (de novo) GBM		1999		68	1	68	Not available	Not available
TCGA-14-0789-01A	GBM	22.7288	positive	54	MALE	WHITE			Untreated primary (de novo) GBM		2005		342	1	342	Not available	Not available
TCGA-14-0790-01B	GBM	10.1719	positive	64	FEMALE	WHITE			Untreated primary (de novo) GBM		2006	WITH TUMOR	419	1	419	Not available	Not available
TCGA-14-0817-01A	GBM	17.3641	positive	69	FEMALE	WHITE			Untreated primary (de novo) GBM		2002		164	1	164	Not available	Not available
TCGA-14-0871-01A	GBM	8.56837	positive	74	FEMALE	WHITE			Untreated primary (de novo) GBM		1998		880	1	880	Not available	Not available
TCGA-14-1402-02A	GBM	11.7061	positive	58	FEMALE	WHITE			Untreated primary (de novo) GBM		2005	WITH TUMOR	975	1	975	Not available	Not available
TCGA-14-1823-01A	GBM	9.75062	positive	58	FEMALE	WHITE			Untreated primary (de novo) GBM		2007	WITH TUMOR	543	1	543	Not available	Not available
TCGA-14-1825-01A	GBM	12.2993	positive	70	MALE	WHITE			Untreated primary (de novo) GBM		2007	WITH TUMOR	NA	1	232	Not available	Not available
TCGA-14-1829-01A	GBM	13.414	positive	57	MALE	BLACK OR AFRICAN AMERICAN			Untreated primary (de novo) GBM		2009	WITH TUMOR	218	0	218	Not available	Not available
TCGA-14-2554-01A	GBM	17.7614	positive	52	FEMALE	WHITE			Untreated primary (de novo) GBM		2002	WITH TUMOR	532	1	532	Not available	Not available
TCGA-15-0742-01A	GBM	18.5697	positive	65	MALE	WHITE			Untreated primary (de novo) GBM		2005		NA	1	419	Not available	Not available
TCGA-15-1444-01A	GBM	12.6454	positive	21	MALE	WHITE			Glioblastoma Multiforme (GBM)		2004	WITH TUMOR	NA	1	1537	Not available	Not available
TCGA-16-0846-01A	GBM	33.4101	positive	85	MALE	WHITE			Untreated primary (de novo) GBM		2006	WITH TUMOR	119	1	119	Not available	Not available
TCGA-16-1045-01B	GBM	19.3051	positive	49	FEMALE	WHITE			Untreated primary (de novo) GBM		2006	WITH TUMOR	883	1	883	Not available	Not available
TCGA-19-0957-02A	GBM	28.9159	positive	48	FEMALE	WHITE			Untreated primary (de novo) GBM		2007	WITH TUMOR	666	1	666	Not available	Not available
TCGA-19-1389-02A	GBM	20.1058	positive	51	MALE	WHITE			Untreated primary (de novo) GBM		2008	WITH TUMOR	141	1	141	Not available	Not available
TCGA-19-1390-01A	GBM	26.0996	positive	63	FEMALE	WHITE			Untreated primary (de novo) GBM		2007		772	1	772	Not available	Not available
TCGA-19-1787-01B	GBM	24.3718	positive	48	MALE	WHITE			Untreated primary (de novo) GBM		2008	WITH TUMOR	385	1	385	Not available	Not available
TCGA-19-2619-01A	GBM	20.0031	positive	55	FEMALE	BLACK OR AFRICAN AMERICAN			Untreated primary (de novo) GBM		2009	WITH TUMOR	294	0	294	Not available	Not available
TCGA-19-2620-01A	GBM	18.9624	positive	70	MALE	WHITE			Untreated primary (de novo) GBM		2009	TUMOR FREE	148	1	148	Not available	Not available
TCGA-19-2624-01A	GBM	20.4262	positive	51	MALE	WHITE			Untreated primary (de novo) GBM		2009	TUMOR FREE	5	1	5	Not available	Not available
TCGA-19-2625-01A	GBM	21.0403	positive	76	FEMALE	WHITE			Untreated primary (de novo) GBM		2009	TUMOR FREE	124	1	124	Not available	Not available
TCGA-19-2629-01A	GBM	26.1765	positive	60	MALE	WHITE			Untreated primary (de novo) GBM		2009	WITH TUMOR	501	1	737	Not available	Not available
TCGA-19-5960-01A	GBM	15.4621	positive	56	MALE	WHITE			Untreated primary (de novo) GBM		2010	WITH TUMOR	NA	1	455	Not available	Not available
TCGA-26-1442-01A	GBM	13.0968	positive	43	MALE	WHITE			Untreated primary (de novo) GBM		2008	WITH TUMOR	953	0	953	Not available	Not available
TCGA-26-5132-01A	GBM	20.7101	positive	74	MALE	WHITE			Untreated primary (de novo) GBM		2009	TUMOR FREE	286	0	286	Not available	Not available
TCGA-26-5133-01A	GBM	24.2749	positive	59	MALE	WHITE			Untreated primary (de novo) GBM		2009	TUMOR FREE	452	0	452	Not available	Not available
TCGA-26-5134-01A	GBM	8.62655	positive	74	MALE	WHITE			Untreated primary (de novo) GBM		2009	TUMOR FREE	167	0	167	Not available	Not available
TCGA-26-5135-01A	GBM	17.7941	positive	72	FEMALE	WHITE			Untreated primary (de novo) GBM		2009		NA	1	270	Not available	Not available
TCGA-26-5136-01B	GBM	10.2944	positive	78	FEMALE	WHITE			Untreated primary (de novo) GBM		2009	WITH TUMOR	NA	1	577	Not available	Not available
TCGA-26-5139-01A	GBM	11.6961	positive	65	FEMALE	WHITE			Untreated primary (de novo) GBM		2010	WITH TUMOR	48	0	48	Not available	Not available
TCGA-27-1830-01A	GBM	25.4664	positive	57	MALE	WHITE			Untreated primary (de novo) GBM		2007	WITH TUMOR	146	1	154	Not available	Not available
TCGA-27-1831-01A	GBM	14.6801	positive	66	MALE	WHITE			Untreated primary (de novo) GBM		2006	WITH TUMOR	505	1	505	Not available	Not available
TCGA-27-1832-01A	GBM	29.3891	positive	59	FEMALE	WHITE			Untreated primary (de novo) GBM		2007	WITH TUMOR	0	1	300	Not available	Not available
TCGA-27-1834-01A	GBM	25.597	positive	56	MALE	WHITE			Untreated primary (de novo) GBM		2006	WITH TUMOR	1008	1	1233	Not available	Not available
TCGA-27-1835-01A	GBM	17.3119	positive	53	FEMALE	WHITE			Untreated primary (de novo) GBM		2007	WITH TUMOR	648	1	648	Not available	Not available
TCGA-27-1837-01A	GBM	11.7536	positive	36	MALE	WHITE			Untreated primary (de novo) GBM		2007	WITH TUMOR	427	1	427	Not available	Not available
TCGA-27-2519-01A	GBM	7.56072	positive	48	MALE	WHITE			Untreated primary (de novo) GBM		2009	WITH TUMOR	NA	1	550	Not available	Not available
TCGA-27-2521-01A	GBM	20.7311	positive	34	MALE	WHITE			Untreated primary (de novo) GBM		2009	WITH TUMOR	NA	1	510	Not available	Not available
TCGA-27-2523-01A	GBM	15.982	positive	63	MALE	WHITE			Untreated primary (de novo) GBM		2005	WITH TUMOR	489	1	489	Not available	Not available
TCGA-27-2524-01A	GBM	11.7919	positive	56	MALE	WHITE			Untreated primary (de novo) GBM		2008	WITH TUMOR	231	1	231	Not available	Not available
TCGA-27-2526-01A	GBM	10.7843	positive	79	FEMALE	WHITE			Untreated primary (de novo) GBM		2007	WITH TUMOR	87	1	87	Not available	Not available
TCGA-27-2528-01A	GBM	12.1534	positive	62	MALE	WHITE			Untreated primary (de novo) GBM		2008	WITH TUMOR	480	1	480	Not available	Not available
TCGA-28-1747-01C	GBM	10.6568	positive	44	MALE	WHITE			Untreated primary (de novo) GBM		2008		77	1	77	Not available	Not available
TCGA-28-1753-01A	GBM	15.1837	positive	53	MALE	WHITE			Untreated primary (de novo) GBM		2009	WITH TUMOR	37	0	37	Not available	Not available
TCGA-28-2499-01A	GBM	19.0972	positive	59	MALE	WHITE			Untreated primary (de novo) GBM		2009		95	0	95	Not available	Not available
TCGA-28-2509-01A	GBM	17.2445	positive	77	FEMALE	WHITE			Untreated primary (de novo) GBM		2009		145	0	145	Not available	Not available
TCGA-28-2513-01A	GBM	16.9403	positive	69	FEMALE	WHITE			Untreated primary (de novo) GBM		2009	WITH TUMOR	222	0	222	Not available	Not available
TCGA-28-2514-01A	GBM	27.0028	positive	45	MALE	ASIAN			Untreated primary (de novo) GBM		2009		160	0	160	Not available	Not available
TCGA-28-5204-01A	GBM	10.6346	positive	72	MALE	WHITE			Untreated primary (de novo) GBM		2009	WITH TUMOR	NA	1	454	Not available	Not available
TCGA-28-5207-01A	GBM	16.1347	positive	71	MALE	WHITE			Untreated primary (de novo) GBM		2010	WITH TUMOR	275	1	343	Not available	Not available
TCGA-28-5208-01A	GBM	9.38253	positive	52	MALE	WHITE			Untreated primary (de novo) GBM		2010	WITH TUMOR	NA	1	544	Not available	Not available
TCGA-28-5209-01A	GBM	11.9135	positive	66	FEMALE	WHITE			Untreated primary (de novo) GBM		2010		442	0	442	Not available	Not available
TCGA-28-5213-01A	GBM	3.70682	negative	72	MALE	WHITE			Untreated primary (de novo) GBM		2010	WITH TUMOR	951	0	951	Not available	Not available
TCGA-28-5215-01A	GBM	12.9096	positive	62	FEMALE	WHITE			Untreated primary (de novo) GBM		2010	WITH TUMOR	237	1	335	Not available	Not available
TCGA-28-5216-01A	GBM	12.8608	positive	52	MALE	WHITE			Untreated primary (de novo) GBM		2010	TUMOR FREE	415	0	415	Not available	Not available
TCGA-28-5218-01A	GBM	17.135	positive	63	MALE	WHITE			Untreated primary (de novo) GBM		2010		128	1	157	Not available	Not available
TCGA-28-5220-01A	GBM	12.6206	positive	67	MALE	WHITE			Untreated primary (de novo) GBM		2010	WITH TUMOR	NA	1	388	Not available	Not available
TCGA-32-1970-01A	GBM	27.2726	positive	59	MALE	WHITE			Untreated primary (de novo) GBM		2005	WITH TUMOR	468	1	468	Not available	Not available
TCGA-32-1980-01A	GBM	10.6358	positive	72	MALE	WHITE			Untreated primary (de novo) GBM		2008	WITH TUMOR	36	1	36	Not available	Not available
TCGA-32-1982-01A	GBM	10.0083	positive	76	FEMALE	WHITE			Untreated primary (de novo) GBM		2008	WITH TUMOR	142	1	142	Not available	Not available
TCGA-32-2615-01A	GBM	21.3632	positive	62	MALE	WHITE			Untreated primary (de novo) GBM		2009	WITH TUMOR	485	1	485	Not available	Not available
TCGA-32-2616-01A	GBM	19.6328	positive	48	FEMALE	WHITE			Untreated primary (de novo) GBM		2008	WITH TUMOR	224	1	224	Not available	Not available
TCGA-32-2632-01A	GBM	18.2837	positive	80	MALE	WHITE			Untreated primary (de novo) GBM		2008	WITH TUMOR	NA	1	269	Not available	Not available
TCGA-32-2634-01A	GBM	24.6228	positive	82	MALE	WHITE			Untreated primary (de novo) GBM		2009	TUMOR FREE	693	0	693	Not available	Not available
TCGA-32-2638-01A	GBM	22.5326	positive	67	MALE	WHITE			Untreated primary (de novo) GBM		2009	WITH TUMOR	NA	1	766	Not available	Not available
TCGA-32-4213-01A	GBM	5.45701	positive	47	FEMALE	WHITE			Untreated primary (de novo) GBM		2009	WITH TUMOR	604	0	604	Not available	Not available
TCGA-32-5222-01A	GBM	10.4025	positive	66	MALE	WHITE			Untreated primary (de novo) GBM		2010	WITH TUMOR	NA	1	585	Not available	Not available
TCGA-41-2571-01A	GBM	17.7906	positive	89	MALE	WHITE			Untreated primary (de novo) GBM		2009	WITH TUMOR	26	1	26	Not available	Not available
TCGA-41-2572-01A	GBM	18.9833	positive	67	MALE	WHITE			Untreated primary (de novo) GBM		2009	WITH TUMOR	406	1	406	Not available	Not available
TCGA-41-3915-01A	GBM	14.5525	positive	48	MALE	WHITE			Untreated primary (de novo) GBM		2010	WITH TUMOR	NA	1	360	Not available	Not available
TCGA-41-4097-01A	GBM	18.3638	positive	63	FEMALE	WHITE			Untreated primary (de novo) GBM		2010	WITH TUMOR	6	1	6	Not available	Not available
TCGA-41-5651-01A	GBM	9.18313	positive	59	FEMALE	BLACK OR AFRICAN AMERICAN			Untreated primary (de novo) GBM		2010	WITH TUMOR	NA	1	460	Not available	Not available
TCGA-76-4925-01A	GBM	16.48	positive	76	MALE	WHITE			Untreated primary (de novo) GBM		2005		146	1	146	Not available	Not available
TCGA-76-4926-01B	GBM	11.2043	positive	68	MALE	WHITE			Untreated primary (de novo) GBM		2005	WITH TUMOR	138	1	138	Not available	Not available
TCGA-76-4927-01A	GBM	12.5606	positive	58	MALE	WHITE			Untreated primary (de novo) GBM		2005	WITH TUMOR	535	1	535	Not available	Not available
TCGA-76-4928-01B	GBM	12.9614	positive	85	FEMALE	WHITE			Untreated primary (de novo) GBM		2005	WITH TUMOR	94	1	94	Not available	Not available
TCGA-76-4929-01A	GBM	14.744	positive	76	FEMALE	WHITE			Untreated primary (de novo) GBM		2005	WITH TUMOR	111	1	111	Not available	Not available
TCGA-76-4931-01A	GBM	16.627	positive	70	FEMALE	WHITE			Untreated primary (de novo) GBM		2005	WITH TUMOR	279	1	279	Not available	Not available
TCGA-76-4932-01A	GBM	10.7017	positive	50	FEMALE	WHITE			Treated primary GBM		2006	WITH TUMOR	1458	1	1458	Not available	Not available
TCGA-4P-AA8J-01A	HNSC	1.16507	negative	66	MALE	BLACK OR AFRICAN AMERICAN	Stage IVA	Stage IVA	Head & Neck Squamous Cell Carcinoma	G2	2013	TUMOR FREE	102	0	102	Not available	Not available
TCGA-BA-4074-01A	HNSC	0.769612	negative	69	MALE	WHITE	Stage IVA	Stage IVA	Head & Neck Squamous Cell Carcinoma	G3	2003	WITH TUMOR	NA	1	462	Not available	Not available
TCGA-BA-4075-01A	HNSC	0.437487	negative	49	MALE	BLACK OR AFRICAN AMERICAN	Stage III	Stage IVA	Head & Neck Squamous Cell Carcinoma	G2	2004	WITH TUMOR	NA	1	283	Not available	Not available
TCGA-BA-4076-01A	HNSC	0.77537	negative	39	MALE	WHITE		Stage IVA	Head & Neck Squamous Cell Carcinoma	G2	2003	WITH TUMOR	NA	1	415	Not available	Not available
TCGA-BA-4077-01B	HNSC	203.278	positive	45	FEMALE	WHITE	Stage IVA	Stage IVB	Head & Neck Squamous Cell Carcinoma	G2	2003	WITH TUMOR	NA	1	1134	Not available	Not available
TCGA-BA-4078-01A	HNSC	0.956195	negative	83	MALE	WHITE		Stage IVA	Head & Neck Squamous Cell Carcinoma	G2	2003	WITH TUMOR	NA	1	276	Not available	Not available
TCGA-BA-5149-01A	HNSC	2.48058	negative	47	MALE	WHITE	Stage IVA	Stage IVA	Head & Neck Squamous Cell Carcinoma	G2	2010	WITH TUMOR	NA	1	806	Not available	Not available
TCGA-BA-5151-01A	HNSC	0.964914	negative	72	MALE	WHITE	Stage IVA	Stage IVA	Head & Neck Squamous Cell Carcinoma	G1	2010	TUMOR FREE	722	0	722	Not available	Not available
TCGA-BA-5152-01A	HNSC	0.727335	negative	56	MALE	WHITE	Stage IVA	Stage IVA	Head & Neck Squamous Cell Carcinoma	G2	2009	TUMOR FREE	1288	0	1288	Not available	Not available
TCGA-BA-5153-01A	HNSC	297.591	positive	51	MALE	WHITE		Stage III	Head & Neck Squamous Cell Carcinoma	G2	2005	WITH TUMOR	NA	1	1762	Not available	Not available
TCGA-BA-5555-01A	HNSC	2.12345	negative	54	MALE	BLACK OR AFRICAN AMERICAN	Stage IVA	Stage IVA	Head & Neck Squamous Cell Carcinoma	G2	2010	TUMOR FREE	520	0	520	Not available	Not available
TCGA-BA-5556-01A	HNSC	1.85954	negative	58	FEMALE	WHITE	Stage II	Stage II	Head & Neck Squamous Cell Carcinoma	G3	2010	TUMOR FREE	725	0	725	Not available	Not available
TCGA-BA-5557-01A	HNSC	1.89038	negative	41	FEMALE		Stage III	Stage IVA	Head & Neck Squamous Cell Carcinoma	G2	2010	TUMOR FREE	623	0	623	Not available	Not available
TCGA-BA-5558-01A	HNSC	2.53547	negative	65	MALE	WHITE		Stage IVA	Head & Neck Squamous Cell Carcinoma	G1	2006	TUMOR FREE	1995	0	1995	Not available	Not available
TCGA-BA-5559-01A	HNSC	144.281	positive	71	MALE	WHITE		Stage IVA	Head & Neck Squamous Cell Carcinoma	G3	2006	WITH TUMOR	NA	1	2083	Not available	Not available
TCGA-BA-6868-01B	HNSC	0.778614	negative	53	MALE	BLACK OR AFRICAN AMERICAN		Stage IVB	Head & Neck Squamous Cell Carcinoma	G2	2011	WITH TUMOR	NA	1	472	Not available	Not available
TCGA-BA-6869-01A	HNSC	1.31994	negative	62	MALE	WHITE	Stage III	Stage III	Head & Neck Squamous Cell Carcinoma	G2	2010	TUMOR FREE	644	0	644	Not available	Not available
TCGA-BA-6870-01A	HNSC	0.913045	negative	60	FEMALE	BLACK OR AFRICAN AMERICAN		Stage IVC	Head & Neck Squamous Cell Carcinoma	G2	2010		NA	1	451	Not available	Not available
TCGA-BA-6871-01A	HNSC	1.1766	negative	75	MALE	WHITE		Stage IVA	Head & Neck Squamous Cell Carcinoma	G2	2011	WITH TUMOR	NA	1	108	Not available	Not available
TCGA-BA-6872-01A	HNSC	0.958018	negative	47	MALE	WHITE		Stage IVA	Head & Neck Squamous Cell Carcinoma	G2	2004	WITH TUMOR	NA	1	384	Not available	Not available
TCGA-BA-6873-01A	HNSC	0.925283	negative	28	MALE	WHITE	Stage IVA	Stage IVA	Head & Neck Squamous Cell Carcinoma	G2	2011	WITH TUMOR	122	0	122	Not available	Not available
TCGA-BA-7269-01A	HNSC	2.89318	negative	61	MALE	WHITE	Stage III	Stage III	Head & Neck Squamous Cell Carcinoma	G1	2010	TUMOR FREE	1273	0	1273	Not available	Not available
TCGA-BA-A4IF-01A	HNSC	1.71225	negative	59	MALE	WHITE		Stage IVA	Head & Neck Squamous Cell Carcinoma	G2	2011	TUMOR FREE	895	0	895	Cisplatin	Complete Response
TCGA-BA-A4IG-01A	HNSC	401.94	positive	77	MALE	WHITE		Stage IVA	Head & Neck Squamous Cell Carcinoma	G3	2011	TUMOR FREE	855	0	855	Cetuximab	Complete Response
TCGA-BA-A4IH-01A	HNSC	302.051	positive	57	MALE	WHITE	[Discrepancy]	Stage IVA	Head & Neck Squamous Cell Carcinoma Basaloid Type	G3	2012	TUMOR FREE	622	0	622	Cisplatin	Complete Response
TCGA-BA-A4II-01A	HNSC	0.981867	negative	46	MALE	WHITE	Stage II	Stage I	Head & Neck Squamous Cell Carcinoma	G1	2011	WITH TUMOR	918	0	918	Not available	Not available
TCGA-BA-A6D8-01A	HNSC	0.740382	negative	59	MALE	BLACK OR AFRICAN AMERICAN	Stage IVA	Stage IVA	Head & Neck Squamous Cell Carcinoma	G2	2012	WITH TUMOR	850	0	850	Cisplatin	Complete Response
TCGA-BA-A6DA-01A	HNSC	2.79595	negative	41	FEMALE	WHITE	Stage IVA	Stage IVA	Head & Neck Squamous Cell Carcinoma	G2	2012	TUMOR FREE	351	0	351	Cisplatin	Complete Response
TCGA-BA-A6DB-01A	HNSC	0.722528	negative	24	FEMALE	WHITE	Stage I	Stage II	Head & Neck Squamous Cell Carcinoma	G1	2012	WITH TUMOR	216	0	216	Not available	Not available
TCGA-BA-A6DD-01A	HNSC	0.63614	negative	44	MALE	BLACK OR AFRICAN AMERICAN	Stage IVA	Stage IVA	Head & Neck Squamous Cell Carcinoma	G2	2013	WITH TUMOR	NA	1	173	Cisplatin	Clinical Progressive Disease
TCGA-BA-A6DE-01A	HNSC	0.752316	negative	70	FEMALE	WHITE	Stage II	Stage III	Head & Neck Squamous Cell Carcinoma	G2	2013	TUMOR FREE	440	0	440	Not available	Not available
TCGA-BA-A6DG-01A	HNSC	1.1918	negative	49	MALE	WHITE		Stage IVA	Head & Neck Squamous Cell Carcinoma	G2	2012	WITH TUMOR	NA	1	69	Not available	Not available
TCGA-BA-A6DI-01A	HNSC	1.45167	negative	62	MALE	BLACK OR AFRICAN AMERICAN		Stage III	Head & Neck Squamous Cell Carcinoma	G2	2012	WITH TUMOR	NA	1	336	Cisplatin	Complete Response
TCGA-BA-A6DJ-01A	HNSC	1.318	negative	62	MALE	ASIAN	Stage IVA	Stage IVA	Head & Neck Squamous Cell Carcinoma	G2	2012	WITH TUMOR	NA	1	407	Cisplatin	Complete Response
TCGA-BA-A6DL-01A	HNSC	0.766234	negative	59	MALE	WHITE		Stage III	Head & Neck Squamous Cell Carcinoma	G2	2012	TUMOR FREE	623	0	623	Carboplatin	Complete Response
TCGA-BA-A8YP-01A	HNSC	0.98431	negative	50	MALE	BLACK OR AFRICAN AMERICAN	Stage IVB	Stage IVB	Head & Neck Squamous Cell Carcinoma	G2	2013	TUMOR FREE	499	0	499	Not available	Not available
TCGA-BB-4217-01A	HNSC	2.13895	negative	68	MALE	BLACK OR AFRICAN AMERICAN	Stage IVA	Stage IVA	Head & Neck Squamous Cell Carcinoma	G3	2008	WITH TUMOR	187	0	187	Not available	Not available
TCGA-BB-4223-01A	HNSC	115.365	positive	48	MALE	WHITE	Stage IVA	Stage IVA	Head & Neck Squamous Cell Carcinoma	G3	2003	TUMOR FREE	3221	0	3221	Not available	Not available
TCGA-BB-4224-01A	HNSC	1.30053	negative	52	MALE	WHITE	Stage IVA	Stage III	Head & Neck Squamous Cell Carcinoma	G2	2004	WITH TUMOR	278	0	278	Not available	Not available
TCGA-BB-4225-01A	HNSC	983.55	positive	73	MALE	WHITE		Stage IVA	Head & Neck Squamous Cell Carcinoma	G3	2003	WITH TUMOR	146	0	146	Not available	Not available
TCGA-BB-4227-01A	HNSC	0.986791	negative	66	MALE	WHITE	Stage IVA	Stage IVA	Head & Neck Squamous Cell Carcinoma	G2	2010	WITH TUMOR	134	0	134	Not available	Not available
TCGA-BB-4228-01A	HNSC	292.397	positive	50	MALE	WHITE	Stage III	Stage II	Head & Neck Squamous Cell Carcinoma	GX	2010	TUMOR FREE	559	0	559	Not available	Not available
TCGA-BB-7861-01A	HNSC	74.5169	positive	56	MALE	WHITE	Stage III	Stage III	Head & Neck Squamous Cell Carcinoma		2011	TUMOR FREE	682	0	682	Not available	Not available
TCGA-BB-7862-01A	HNSC	2.69367	negative	67	MALE	WHITE	Stage IVA	Stage IVA	Head & Neck Squamous Cell Carcinoma	G3	2011	TUMOR FREE	1117	0	1117	Not available	Not available
TCGA-BB-7863-01A	HNSC	2.92059	negative	43	FEMALE	WHITE	Stage III	Stage III	Head & Neck Squamous Cell Carcinoma	G2	2011	TUMOR FREE	1025	0	1025	Not available	Not available
TCGA-BB-7864-01A	HNSC	154.006	positive	61	MALE	WHITE	Stage IVA	Stage IVA	Head & Neck Squamous Cell Carcinoma	G2	2010	TUMOR FREE	1527	0	1527	Not available	Not available
TCGA-BB-7866-01A	HNSC	563.642	positive	40	MALE	WHITE		Stage III	Head & Neck Squamous Cell Carcinoma	GX	2010	TUMOR FREE	1368	0	1368	Not available	Not available
TCGA-BB-7870-01A	HNSC	2.44734	negative	58	MALE	WHITE	Stage IVA	Stage IVA	Head & Neck Squamous Cell Carcinoma	G3	2009	TUMOR FREE	2016	0	2016	Not available	Not available
TCGA-BB-7871-01A	HNSC	2.42397	negative	64	FEMALE	WHITE	Stage IVA	Stage IVA	Head & Neck Squamous Cell Carcinoma	G2	2011	WITH TUMOR	750	0	750	Not available	Not available
TCGA-BB-7872-01A	HNSC	0.987561	negative	63	MALE	ASIAN	Stage I	Stage IVA	Head & Neck Squamous Cell Carcinoma	G3	2011	TUMOR FREE	1168	0	1168	Not available	Not available
TCGA-BB-8596-01A	HNSC	1.40016	negative	69	FEMALE	WHITE	Stage IVA	Stage IVA	Head & Neck Squamous Cell Carcinoma	G3	2005	TUMOR FREE	2161	0	2161	Not available	Not available
TCGA-BB-8601-01A	HNSC	1.27047	negative	84	MALE	BLACK OR AFRICAN AMERICAN	Stage III	Stage II	Head & Neck Squamous Cell Carcinoma	G2	2010	WITH TUMOR	624	0	624	Not available	Not available
TCGA-BB-A5HU-01A	HNSC	1.0898	negative	47	MALE	WHITE	Stage IVA	Stage IVA	Head & Neck Squamous Cell Carcinoma	G2	2012	TUMOR FREE	782	0	782	Not available	Not available
TCGA-BB-A5HY-01A	HNSC	0.792309	negative	64	MALE	WHITE	Stage IVA	Stage IVA	Head & Neck Squamous Cell Carcinoma	G3	2012	WITH TUMOR	NA	1	321	Not available	Not available
TCGA-BB-A5HZ-01A	HNSC	1.98489	negative	65	MALE	WHITE	Stage IVA	Stage IVA	Head & Neck Squamous Cell Carcinoma	G2	2012	WITH TUMOR	827	0	827	Not available	Not available
TCGA-BB-A6UM-01A	HNSC	46.9814	positive	52	MALE	WHITE	Stage III	Stage III	Head & Neck Squamous Cell Carcinoma	GX	2010	TUMOR FREE	393	0	393	Not available	Not available
TCGA-BB-A6UO-01A	HNSC	1.27744	negative	61	FEMALE	WHITE	Stage IVA	Stage IVA	Head & Neck Squamous Cell Carcinoma	G2	2012	WITH TUMOR	NA	1	268	Not available	Not available
TCGA-C9-A47Z-01A	HNSC	1.50857	negative	72	FEMALE	ASIAN	Stage III	Stage III	Head & Neck Squamous Cell Carcinoma	G1	2011	TUMOR FREE	NA	1	191	Not available	Not available
TCGA-C9-A480-01A	HNSC	1.32294	negative	45	FEMALE	ASIAN	Stage III	Stage III	Head & Neck Squamous Cell Carcinoma	G1	2011	TUMOR FREE	386	0	386	Not available	Not available
TCGA-CN-4722-01A	HNSC	1.05253	negative	61	FEMALE	WHITE	Stage II	Stage II	Head & Neck Squamous Cell Carcinoma	G1	2010	TUMOR FREE	1483	0	1483	Not available	Not available
TCGA-CN-4723-01A	HNSC	1.55202	negative	67	MALE	WHITE	Stage IVA	Stage IVA	Head & Neck Squamous Cell Carcinoma	G2	2010	TUMOR FREE	1699	0	1699	Not available	Not available
TCGA-CN-4725-01A	HNSC	1.45808	negative	60	MALE	WHITE	Stage II	Stage II	Head & Neck Squamous Cell Carcinoma	G2	2010	TUMOR FREE	1157	0	1157	Not available	Not available
TCGA-CN-4726-01A	HNSC	0.578317	negative	68	MALE	WHITE	Stage IVA	Stage IVA	Head & Neck Squamous Cell Carcinoma	G2	2010	WITH TUMOR	NA	1	142	Not available	Not available
TCGA-CN-4727-01A	HNSC	0.885135	negative	56	MALE	WHITE	Stage IVA	Stage IVA	Head & Neck Squamous Cell Carcinoma	G2	2010	TUMOR FREE	1560	0	1560	Not available	Not available
TCGA-CN-4728-01A	HNSC	1.33466	negative	56	MALE	WHITE	Stage IVA	Stage IVA	Head & Neck Squamous Cell Carcinoma	G2	2010	TUMOR FREE	1724	0	1724	Not available	Not available
TCGA-CN-4729-01A	HNSC	0.912036	negative	73	MALE	WHITE	Stage III	Stage IVA	Head & Neck Squamous Cell Carcinoma	G2	2010	TUMOR FREE	392	0	392	Not available	Not available
TCGA-CN-4730-01A	HNSC	1.51528	negative	62	MALE	WHITE	Stage IVA	Stage IVA	Head & Neck Squamous Cell Carcinoma	G2	2010	TUMOR FREE	817	0	817	Not available	Not available
TCGA-CN-4731-01A	HNSC	1.24171	negative	63	FEMALE	WHITE	Stage IVA	Stage IVA	Head & Neck Squamous Cell Carcinoma	G3	2010	WITH TUMOR	NA	1	998	Cetuximab	Clinical Progressive Disease
TCGA-CN-4733-01A	HNSC	0.703706	negative	61	MALE	WHITE	Stage III	Stage I	Head & Neck Squamous Cell Carcinoma	G3	2010	TUMOR FREE	1586	0	1586	Not available	Not available
TCGA-CN-4734-01A	HNSC	1.32996	negative	70	MALE	WHITE	Stage II	Stage II	Head & Neck Squamous Cell Carcinoma	G2	2010	TUMOR FREE	1690	0	1690	Not available	Not available
TCGA-CN-4735-01A	HNSC	0.824643	negative	52	MALE	WHITE	Stage IVA	Stage IVA	Head & Neck Squamous Cell Carcinoma	G3	2010	TUMOR FREE	1737	0	1737	Not available	Not available
TCGA-CN-4736-01A	HNSC	1.05198	negative	70	FEMALE	WHITE		Stage II	Head & Neck Squamous Cell Carcinoma	G2	2010	WITH TUMOR	NA	1	395	Not available	Not available
TCGA-CN-4737-01A	HNSC	1.65153	negative	19	MALE	WHITE	Stage IVA	Stage II	Head & Neck Squamous Cell Carcinoma	G2	2010	TUMOR FREE	625	0	625	Not available	Not available
TCGA-CN-4738-01A	HNSC	2.04637	negative	53	MALE	WHITE	Stage IVA	Stage IVA	Head & Neck Squamous Cell Carcinoma	G2	2009		NA	1	436	Not available	Not available
TCGA-CN-4739-01A	HNSC	2.10152	negative	71	MALE	WHITE	Stage IVA	Stage IVA	Head & Neck Squamous Cell Carcinoma	G2	2009	WITH TUMOR	NA	1	1394	Not available	Not available
TCGA-CN-4740-01A	HNSC	1.23824	negative	79	FEMALE	WHITE	Stage IVA	Stage IVA	Head & Neck Squamous Cell Carcinoma	G2	2009	WITH TUMOR	NA	1	839	Not available	Not available
TCGA-CN-4741-01A	HNSC	248.97	positive	75	MALE	WHITE	Stage IVA	Stage IVA	Head & Neck Squamous Cell Carcinoma	G2	2008	TUMOR FREE	2239	0	2239	Not available	Not available
TCGA-CN-4742-01A	HNSC	1.77123	negative	48	FEMALE	WHITE	Stage IVA	Stage IVA	Head & Neck Squamous Cell Carcinoma	G3	2008	WITH TUMOR	NA	1	397	Not available	Not available
TCGA-CN-5355-01A	HNSC	1.32596	negative	64	MALE	BLACK OR AFRICAN AMERICAN	Stage IVA	Stage IVA	Head & Neck Squamous Cell Carcinoma	G2	2010	TUMOR FREE	1278	0	1278	Not available	Not available
TCGA-CN-5356-01A	HNSC	1.23277	negative	56	MALE	WHITE	Stage III	Stage III	Head & Neck Squamous Cell Carcinoma	G2	2010	TUMOR FREE	1409	0	1409	Not available	Not available
TCGA-CN-5358-01A	HNSC	1.73978	negative	60	MALE	WHITE	Stage II	Stage III	Head & Neck Squamous Cell Carcinoma	G2	2010	TUMOR FREE	NA	1	261	Not available	Not available
TCGA-CN-5359-01A	HNSC	1.20275	negative	59	MALE	WHITE	Stage IVA	Stage IVA	Head & Neck Squamous Cell Carcinoma	G2	2009	WITH TUMOR	NA	1	377	Not available	Not available
TCGA-CN-5360-01A	HNSC	0.996703	negative	68	MALE	WHITE	Stage IVA	Stage IVA	Head & Neck Squamous Cell Carcinoma	G2	2008	TUMOR FREE	2169	0	2169	Not available	Not available
TCGA-CN-5361-01A	HNSC	1.06035	negative	80	MALE	WHITE	Stage IVA		Head & Neck Squamous Cell Carcinoma	G2	2007	TUMOR FREE	NA	1	2120	Not available	Not available
TCGA-CN-5363-01A	HNSC	0.549808	negative	48	MALE	BLACK OR AFRICAN AMERICAN	Stage IVB	Stage IVB	Head & Neck Squamous Cell Carcinoma	G3	2007	WITH TUMOR	NA	1	253	Not available	Not available
TCGA-CN-5364-01A	HNSC	0.879966	negative	55	MALE	WHITE	Stage IVA	Stage IVA	Head & Neck Squamous Cell Carcinoma	G2	2006	TUMOR FREE	NA	1	493	Not available	Not available
TCGA-CN-5365-01A	HNSC	1.82039	negative	38	MALE	WHITE	Stage IVB	Stage IVC	Head & Neck Squamous Cell Carcinoma	G2	2006	WITH TUMOR	NA	1	351	Not available	Not available
TCGA-CN-5366-01A	HNSC	1.15777	negative	51	MALE	WHITE	Stage IVA	Stage IVA	Head & Neck Squamous Cell Carcinoma	G2	2006	WITH TUMOR	NA	1	360	Not available	Not available
TCGA-CN-5367-01A	HNSC	1.49325	negative	60	FEMALE	WHITE	Stage IVA	Stage IVA	Head & Neck Squamous Cell Carcinoma	G2	2006	TUMOR FREE	NA	1	352	Not available	Not available
TCGA-CN-5369-01A	HNSC	1.30091	negative	90	FEMALE	WHITE	Stage IVA	Stage IVA	Head & Neck Squamous Cell Carcinoma	G3	2006	TUMOR FREE	NA	1	380	Not available	Not available
TCGA-CN-5370-01A	HNSC	1.35901	negative	78	MALE	WHITE	Stage III	Stage II	Head & Neck Squamous Cell Carcinoma	G3	2006	WITH TUMOR	NA	1	259	Not available	Not available
TCGA-CN-5373-01A	HNSC	1.31189	negative	55	FEMALE	WHITE	Stage I	Stage II	Head & Neck Squamous Cell Carcinoma	G1	2010	TUMOR FREE	1584	0	1584	Not available	Not available
TCGA-CN-5374-01A	HNSC	122.217	positive	56	FEMALE	WHITE	Stage IVA	Stage IVA	Head & Neck Squamous Cell Carcinoma	G3	2007	TUMOR FREE	NA	1	1732	Not available	Not available
TCGA-CN-6010-01A	HNSC	2.47942	negative	53	MALE	WHITE	Stage IVA	Stage IVA	Head & Neck Squamous Cell Carcinoma	G2	2010	TUMOR FREE	1523	0	1523	Not available	Not available
TCGA-CN-6011-01A	HNSC	1.41036	negative	57	MALE	WHITE	Stage IVA	Stage IVA	Head & Neck Squamous Cell Carcinoma	G3	2010	TUMOR FREE	933	0	933	Not available	Not available
TCGA-CN-6012-01A	HNSC	0.991028	negative	66	MALE	WHITE	Stage IVA	Stage III	Head & Neck Squamous Cell Carcinoma	G2	2010	TUMOR FREE	1460	0	1460	Not available	Not available
TCGA-CN-6013-01A	HNSC	1.09692	negative	56	MALE	WHITE	Stage IVA	Stage IVA	Head & Neck Squamous Cell Carcinoma	G3	2010	WITH TUMOR	NA	1	727	Not available	Not available
TCGA-CN-6016-01A	HNSC	0.617332	negative	64	MALE	WHITE	Stage IVA	Stage IVA	Head & Neck Squamous Cell Carcinoma	G2	2010	TUMOR FREE	1443	0	1443	Not available	Not available
TCGA-CN-6017-01A	HNSC	0.615463	negative	55	MALE	WHITE	Stage IVA	Stage III	Head & Neck Squamous Cell Carcinoma	G2	2010	TUMOR FREE	NA	1	853	Not available	Not available
TCGA-CN-6018-01A	HNSC	0.503067	negative	85	FEMALE	WHITE	Stage IVA	Stage IVA	Head & Neck Squamous Cell Carcinoma	G2	2011	TUMOR FREE	NA	1	580	Not available	Not available
TCGA-CN-6019-01A	HNSC	0.899376	negative	61	MALE	WHITE	Stage IVA	Stage IVA	Head & Neck Squamous Cell Carcinoma	G2	2011	TUMOR FREE	1038	0	1038	Not available	Not available
TCGA-CN-6020-01A	HNSC	2.65842	negative	58	MALE	BLACK OR AFRICAN AMERICAN	Stage III	Stage IVA	Head & Neck Squamous Cell Carcinoma	G2	2011	TUMOR FREE	NA	1	205	Not available	Not available
TCGA-CN-6021-01A	HNSC	0.58426	negative	63	FEMALE	WHITE		Stage III	Head & Neck Squamous Cell Carcinoma	G2	2010	WITH TUMOR	NA	1	276	Not available	Not available
TCGA-CN-6022-01A	HNSC	0.984707	negative	49	MALE	WHITE	Stage IVA	Stage IVA	Head & Neck Squamous Cell Carcinoma	G3	2010	WITH TUMOR	NA	1	281	Not available	Not available
TCGA-CN-6023-01A	HNSC	0.686232	negative	73	MALE	WHITE	Stage IVA	Stage IVA	Head & Neck Squamous Cell Carcinoma	GX	2010	TUMOR FREE	1584	0	1584	Not available	Not available
TCGA-CN-6024-01A	HNSC	0.885276	negative	66	MALE	WHITE	Stage IVA	Stage IVA	Head & Neck Squamous Cell Carcinoma	G2	2010	WITH TUMOR	NA	1	337	Not available	Not available
TCGA-CN-6988-01A	HNSC	1.30002	negative	47	MALE	WHITE	Stage IVA	Stage IVA	Head & Neck Squamous Cell Carcinoma	G3	2011	TUMOR FREE	318	0	318	Not available	Not available
TCGA-CN-6989-01A	HNSC	0.667936	negative	64	MALE	WHITE	Stage IVA	Stage IVA	Head & Neck Squamous Cell Carcinoma	G2	2011	WITH TUMOR	NA	1	980	Not available	Not available
TCGA-CN-6992-01A	HNSC	0.996471	negative	61	MALE	WHITE	Stage IVA	Stage IVA	Head & Neck Squamous Cell Carcinoma	G2	2011	TUMOR FREE	1066	0	1066	Not available	Not available
TCGA-CN-6994-01A	HNSC	2.14454	negative	67	MALE	WHITE	Stage IVA	Stage IVA	Head & Neck Squamous Cell Carcinoma	G2	2011	TUMOR FREE	1183	0	1183	Not available	Not available
TCGA-CN-6995-01A	HNSC	0.889404	negative	78	MALE	WHITE	Stage IVA	Stage IVA	Head & Neck Squamous Cell Carcinoma	G2	2011	TUMOR FREE	NA	1	112	Not available	Not available
TCGA-CN-6996-01A	HNSC	1.23283	negative	58	FEMALE	WHITE	Stage IVA	Stage IVA	Head & Neck Squamous Cell Carcinoma	G2	2011	WITH TUMOR	NA	1	530	Capecitabine	Clinical Progressive Disease
TCGA-CN-6997-01A	HNSC	1.80825	negative	66	MALE	WHITE	Stage IVA	Stage IVA	Head & Neck Squamous Cell Carcinoma	G3	2011	TUMOR FREE	NA	1	988	Not available	Not available
TCGA-CN-6998-01A	HNSC	2.2715	negative	53	MALE	WHITE	Stage IVA	Stage IVA	Head & Neck Squamous Cell Carcinoma	G2	2011	WITH TUMOR	NA	1	357	Cisplatin	Clinical Progressive Disease
TCGA-CN-A497-01A	HNSC	0.844342	negative	63	MALE	[Unknown]	Stage III	Stage IVA	Head & Neck Squamous Cell Carcinoma	G2	2011	TUMOR FREE	1065	0	1065	Not available	Not available
TCGA-CN-A498-01A	HNSC	0.568457	negative	61	FEMALE	WHITE	Stage III	Stage II	Head & Neck Squamous Cell Carcinoma	G1	2011	WITH TUMOR	NA	1	773	Carboplatin	Complete Response
TCGA-CN-A499-01A	HNSC	645.111	positive	60	FEMALE	WHITE	Stage II	Stage I	Head & Neck Squamous Cell Carcinoma	G2	2011	TUMOR FREE	717	0	717	Not available	Not available
TCGA-CN-A49A-01A	HNSC	1.42672	negative	60	MALE	WHITE	Stage IVB	Stage IVA	Head & Neck Squamous Cell Carcinoma	G2	2011	WITH TUMOR	NA	1	526	Carboplatin	Complete Response
TCGA-CN-A49B-01A	HNSC	0.832059	negative	71	MALE	WHITE	Stage III	Stage III	Head & Neck Squamous Cell Carcinoma	G3	2011	TUMOR FREE	904	0	904	Not available	Not available
TCGA-CN-A49C-01A	HNSC	81.375	positive	67	MALE	WHITE		Stage IVA	Head & Neck Squamous Cell Carcinoma	GX	2012	TUMOR FREE	645	0	645	Cetuximab	Complete Response
TCGA-CN-A63T-01A	HNSC	1.33296	negative	60	MALE	WHITE	Stage IVA	Stage IVA	Head & Neck Squamous Cell Carcinoma	G3	2011	TUMOR FREE	225	0	225	Cisplatin	Complete Response
TCGA-CN-A63U-01A	HNSC	1.16683	negative	50	MALE	WHITE	Stage IVA	Stage III	Head & Neck Squamous Cell Carcinoma	G3	2011	TUMOR FREE	964	0	964	Not available	Not available
TCGA-CN-A63V-01A	HNSC	1.0904	negative	59	MALE	WHITE	Stage IVA	Stage IVA	Head & Neck Squamous Cell Carcinoma	G2	2011	TUMOR FREE	679	0	679	Not available	Not available
TCGA-CN-A63W-01A	HNSC	1.46517	negative	48	FEMALE	WHITE	Stage IVA	Stage IVA	Head & Neck Squamous Cell Carcinoma	G2	2012	TUMOR FREE	NA	1	377	Cisplatin	Complete Response
TCGA-CN-A641-01A	HNSC	1.29118	negative	47	MALE	WHITE	Stage IVA	Stage IVA	Head & Neck Squamous Cell Carcinoma	G2	2012	TUMOR FREE	367	0	367	Cisplatin	Complete Response
TCGA-CN-A642-01A	HNSC	1.39597	negative	57	MALE	WHITE	Stage IVB	Stage IVA	Head & Neck Squamous Cell Carcinoma	G3	2012	WITH TUMOR	NA	1	82	Not available	Not available
TCGA-CN-A6UY-01A	HNSC	182.566	positive	57	MALE	WHITE	Stage IVA	Stage IVA	Head & Neck Squamous Cell Carcinoma	G2	2012	TUMOR FREE	713	0	713	Carboplatin	Complete Response
TCGA-CN-A6V1-01A	HNSC	3.5782	negative	59	MALE	WHITE	Stage IVA	Stage IVA	Head & Neck Squamous Cell Carcinoma	GX	2013	TUMOR FREE	603	0	603	Cetuximab	Complete Response
TCGA-CN-A6V3-01A	HNSC	0.365203	negative	61	MALE	WHITE	Stage IVA	Stage IVA	Head & Neck Squamous Cell Carcinoma	G3	2012	TUMOR FREE	742	0	742	Cisplatin	Complete Response
TCGA-CN-A6V6-01A	HNSC	84.4323	positive	59	MALE	WHITE	Stage IVA	Stage IVA	Head & Neck Squamous Cell Carcinoma	GX	2013	TUMOR FREE	635	0	635	Cisplatin	Complete Response
TCGA-CN-A6V7-01A	HNSC	75.1524	positive	40	MALE	WHITE	Stage IVA	Stage IVA	Head & Neck Squamous Cell Carcinoma	GX	2013	TUMOR FREE	594	0	594	Cisplatin	Complete Response
TCGA-CQ-5323-01A	HNSC	60.8707	positive	82	MALE	WHITE	Stage I	Stage III	Head & Neck Squamous Cell Carcinoma	G2	2007	TUMOR FREE	1466	0	1466	Not available	Not available
TCGA-CQ-5324-01A	HNSC	0.822991	negative	59	MALE	WHITE	Stage III	Stage IVA	Head & Neck Squamous Cell Carcinoma	G2	2007	TUMOR FREE	1593	0	1593	Not available	Not available
TCGA-CQ-5325-01A	HNSC	0.831345	negative	65	MALE	WHITE	Stage I	Stage I	Head & Neck Squamous Cell Carcinoma	G2	2007	WITH TUMOR	NA	1	654	Not available	Not available
TCGA-CQ-5326-01A	HNSC	0.746259	negative	67	MALE	WHITE	Stage IVA	Stage IVA	Head & Neck Squamous Cell Carcinoma	G3	2007	WITH TUMOR	NA	1	89	Not available	Not available
TCGA-CQ-5327-01A	HNSC	0.398469	negative	61	FEMALE	ASIAN	Stage IVA	Stage IVA	Head & Neck Squamous Cell Carcinoma	G2	2008	TUMOR FREE	1660	0	1660	Not available	Not available
TCGA-CQ-5329-01A	HNSC	0.518017	negative	46	FEMALE	WHITE	Stage II	Stage III	Head & Neck Squamous Cell Carcinoma	G2	2008	TUMOR FREE	2143	0	2143	Not available	Not available
TCGA-CQ-5330-01A	HNSC	0.989674	negative	69	FEMALE	WHITE	Stage IVA	Stage III	Head & Neck Squamous Cell Carcinoma	G3	2008	TUMOR FREE	1897	0	1897	Not available	Not available
TCGA-CQ-5331-01A	HNSC	0.743765	negative	73	FEMALE	WHITE		Stage IVA	Head & Neck Squamous Cell Carcinoma	G2	2008	TUMOR FREE	1399	0	1399	Not available	Not available
TCGA-CQ-5332-01A	HNSC	1.01105	negative	87	MALE	WHITE	Stage III	Stage III	Head & Neck Squamous Cell Carcinoma	G2	2008		317	1	317	Not available	Not available
TCGA-CQ-5333-01A	HNSC	1.36506	negative	74	MALE	WHITE	Stage II	Stage I	Head & Neck Squamous Cell Carcinoma	G3	2008	WITH TUMOR	NA	1	341	Not available	Not available
TCGA-CQ-5334-01A	HNSC	0.970716	negative	87	MALE	WHITE	Stage IVA	Stage IVB	Head & Neck Squamous Cell Carcinoma	G2	2008	WITH TUMOR	NA	1	129	Not available	Not available
TCGA-CQ-6218-01A	HNSC	0.845709	negative	52	FEMALE	WHITE	Stage IVA	Stage III	Head & Neck Squamous Cell Carcinoma	G2	2009	TUMOR FREE	1253	0	1253	Not available	Not available
TCGA-CQ-6219-01A	HNSC	1.03289	negative	50	FEMALE	WHITE	Stage IVA	Stage IVA	Head & Neck Squamous Cell Carcinoma	G2	2007	WITH TUMOR	NA	1	479	Not available	Not available
TCGA-CQ-6220-01A	HNSC	1.38691	negative	69	MALE	WHITE	Stage III	Stage III	Head & Neck Squamous Cell Carcinoma	G2	2007		NA	1	985	Not available	Not available
TCGA-CQ-6221-01A	HNSC	1.29134	negative	79	MALE	WHITE		Stage II	Head & Neck Squamous Cell Carcinoma	G3	2008	TUMOR FREE	1000	0	1000	Not available	Not available
TCGA-CQ-6222-01A	HNSC	0.887696	negative	63	MALE	WHITE	Stage IVA	Stage IVA	Head & Neck Squamous Cell Carcinoma	G2	2008	TUMOR FREE	2016	0	2016	Not available	Not available
TCGA-CQ-6223-01A	HNSC	0.841341	negative	69	MALE	WHITE	Stage II	Stage IVA	Head & Neck Squamous Cell Carcinoma	G2	2008	TUMOR FREE	1428	0	1428	Not available	Not available
TCGA-CQ-6224-01A	HNSC	0.763423	negative	52	MALE	WHITE	Stage IVA	Stage II	Head & Neck Squamous Cell Carcinoma	G3	2009	TUMOR FREE	1721	0	1721	Not available	Not available
TCGA-CQ-6225-01A	HNSC	1.25858	negative	65	MALE	WHITE	Stage III	Stage II	Head & Neck Squamous Cell Carcinoma	G2	2008		NA	1	403	Not available	Not available
TCGA-CQ-6227-01A	HNSC	1.29992	negative	77	MALE	WHITE	Stage IVA	Stage III	Head & Neck Squamous Cell Carcinoma	G2	2008	WITH TUMOR	NA	1	129	Not available	Not available
TCGA-CQ-6228-01A	HNSC	0.69753	negative	71	FEMALE	WHITE	Stage IVA	Stage III	Head & Neck Squamous Cell Carcinoma	G2	2009		NA	1	456	Not available	Not available
TCGA-CQ-6229-01A	HNSC	1.65739	negative	61	MALE	WHITE	Stage II	Stage III	Head & Neck Squamous Cell Carcinoma	G2	2009	TUMOR FREE	1179	0	1179	Not available	Not available
TCGA-CQ-7063-01A	HNSC	1.44995	negative	59	FEMALE	WHITE	Stage I		Head & Neck Squamous Cell Carcinoma	G1	2008	TUMOR FREE	2133	0	2133	Not available	Not available
TCGA-CQ-7065-01A	HNSC	2.11863	negative	40	MALE	ASIAN	Stage II	Stage II	Head & Neck Squamous Cell Carcinoma	G2	2009	TUMOR FREE	1628	0	1628	Not available	Not available
TCGA-CQ-7067-01A	HNSC	2.30796	negative	75	FEMALE	WHITE	Stage I	Stage I	Head & Neck Squamous Cell Carcinoma	G3	2009	TUMOR FREE	509	0	509	Not available	Not available
TCGA-CQ-7068-01A	HNSC	1.8956	negative	80	FEMALE	WHITE	Stage II	Stage II	Head & Neck Squamous Cell Carcinoma	G2	2010	TUMOR FREE	1309	0	1309	Not available	Not available
TCGA-CQ-7069-01A	HNSC	1.26853	negative	77	FEMALE	WHITE	Stage II	Stage II	Head & Neck Squamous Cell Carcinoma	G2	2010	TUMOR FREE	1274	0	1274	Not available	Not available
TCGA-CQ-7071-01A	HNSC	0.74165	negative	76	FEMALE	WHITE	Stage III	Stage IVA	Head & Neck Squamous Cell Carcinoma	G2	2010	TUMOR FREE	1311	0	1311	Not available	Not available
TCGA-CQ-7072-01A	HNSC	1.14102	negative	51	MALE	WHITE	Stage II	Stage IVA	Head & Neck Squamous Cell Carcinoma	G3	2007	TUMOR FREE	2359	0	2359	Not available	Not available
TCGA-CQ-A4C6-01A	HNSC	0.677305	negative	63	MALE	ASIAN	Stage II	Stage II	Head & Neck Squamous Cell Carcinoma	G2	2010	TUMOR FREE	1353	0	1353	Not available	Not available
TCGA-CQ-A4C7-01A	HNSC	0.906514	negative	88	MALE	WHITE	Stage III	Stage II	Head & Neck Squamous Cell Carcinoma	G3	2010		NA	1	353	Not available	Not available
TCGA-CQ-A4C9-01A	HNSC	0.773965	negative	56	MALE	[Not Evaluated]	Stage III		Head & Neck Squamous Cell Carcinoma	G2	2011	WITH TUMOR	707	0	707	Not available	Not available
TCGA-CQ-A4CA-01A	HNSC	0.971847	negative	NA	MALE	[Not Evaluated]	Stage II	Stage II	Head & Neck Squamous Cell Carcinoma	G2	2011	TUMOR FREE	NA	0	NA	Not available	Not available
TCGA-CQ-A4CB-01A	HNSC	0.831516	negative	59	MALE	[Not Evaluated]	Stage III	Stage II	Head & Neck Squamous Cell Carcinoma	G2	2011	TUMOR FREE	893	0	893	Not available	Not available
TCGA-CQ-A4CD-01A	HNSC	1.36217	negative	69	MALE	WHITE	Stage IVA	Stage IVB	Head & Neck Squamous Cell Carcinoma	G3	2011	TUMOR FREE	1022	0	1022	Not available	Not available
TCGA-CQ-A4CE-01A	HNSC	0.83474	negative	76	FEMALE	[Not Evaluated]	Stage II	Stage II	Head & Neck Squamous Cell Carcinoma	G2	2011	TUMOR FREE	897	0	897	Not available	Not available
TCGA-CQ-A4CG-01A	HNSC	1.19139	negative	78	FEMALE	WHITE	Stage III	Stage II	Head & Neck Squamous Cell Carcinoma	G2	2011	WITH TUMOR	NA	1	430	Not available	Not available
TCGA-CQ-A4CH-01A	HNSC	1.00706	negative	58	MALE	ASIAN	Stage II	Stage IVA	Head & Neck Squamous Cell Carcinoma	G2	2012	WITH TUMOR	NA	1	379	Cisplatin	Partial Response
TCGA-CQ-A4CI-01A	HNSC	0.895629	negative	73	MALE	WHITE	Stage III		Head & Neck Squamous Cell Carcinoma Basaloid Type	G3	2011	WITH TUMOR	950	0	950	Not available	Not available
TCGA-CR-5243-01A	HNSC	223.354	positive	51	MALE	WHITE		Stage IVA	Head & Neck Squamous Cell Carcinoma	G3	2003	TUMOR FREE	2562	0	2562	Not available	Not available
TCGA-CR-5247-01A	HNSC	1.15866	negative	48	MALE	BLACK OR AFRICAN AMERICAN		Stage III	Head & Neck Squamous Cell Carcinoma	G2	2006	TUMOR FREE	358	0	358	Paclitaxel	Complete Response
TCGA-CR-5248-01A	HNSC	137.615	positive	53	MALE	WHITE		Stage IVA	Head & Neck Squamous Cell Carcinoma	G3	2006	WITH TUMOR	1663	0	1663	Paclitaxel	Complete Response
TCGA-CR-5249-01A	HNSC	240.87	positive	35	FEMALE	WHITE	Stage II	Stage II	Head & Neck Squamous Cell Carcinoma	GX	2007	TUMOR FREE	1152	0	1152	Not available	Not available
TCGA-CR-5250-01A	HNSC	233.673	positive	71	MALE	WHITE		Stage II	Head & Neck Squamous Cell Carcinoma	G3	2009	TUMOR FREE	799	0	799	Not available	Not available
TCGA-CR-6467-01A	HNSC	418.983	positive	59	MALE	WHITE	Stage III	Stage IVA	Head & Neck Squamous Cell Carcinoma	G3	2006	TUMOR FREE	1777	0	1777	Not available	Not available
TCGA-CR-6470-01A	HNSC	128.097	positive	38	MALE	WHITE	Stage II	Stage IVA	Head & Neck Squamous Cell Carcinoma	G2	2007	TUMOR FREE	1521	0	1521	Not available	Not available
TCGA-CR-6471-01A	HNSC	944.944	positive	58	MALE	WHITE	Stage IVA	Stage IVA	Head & Neck Squamous Cell Carcinoma	G2	2007	WITH TUMOR	NA	1	1202	Not available	Not available
TCGA-CR-6472-01A	HNSC	148.785	positive	59	MALE	WHITE		Stage IVB	Head & Neck Squamous Cell Carcinoma	G3	2008	TUMOR FREE	1050	0	1050	Not available	Not available
TCGA-CR-6473-01A	HNSC	59.3563	positive	68	MALE	WHITE		Stage IVA	Head & Neck Squamous Cell Carcinoma	G3	2008	TUMOR FREE	1125	0	1125	Not available	Not available
TCGA-CR-6474-01A	HNSC	1.29771	negative	51	MALE	WHITE	Stage IVA	Stage IVA	Head & Neck Squamous Cell Carcinoma	G2	2009	WITH TUMOR	NA	1	564	Not available	Not available
TCGA-CR-6477-01A	HNSC	1.35736	negative	56	FEMALE	WHITE		Stage IVA	Head & Neck Squamous Cell Carcinoma	G2	2010	TUMOR FREE	514	0	514	Not available	Not available
TCGA-CR-6478-01A	HNSC	0.794151	negative	66	FEMALE	WHITE		Stage IVA	Head & Neck Squamous Cell Carcinoma	G3	2010		NA	1	183	Not available	Not available
TCGA-CR-6480-01A	HNSC	261.858	positive	53	MALE	WHITE		Stage IVA	Head & Neck Squamous Cell Carcinoma	G2	2010	TUMOR FREE	362	0	362	Not available	Not available
TCGA-CR-6481-01A	HNSC	105.186	positive	47	MALE	WHITE		Stage IVA	Head & Neck Squamous Cell Carcinoma	G2	2010	TUMOR FREE	311	0	311	Not available	Not available
TCGA-CR-6482-01A	HNSC	93.7657	positive	62	MALE	BLACK OR AFRICAN AMERICAN		Stage IVA	Head & Neck Squamous Cell Carcinoma	G3	2010	TUMOR FREE	345	0	345	Not available	Not available
TCGA-CR-6484-01A	HNSC	1.00303	negative	67	FEMALE	ASIAN	Stage IVA	Stage IVA	Head & Neck Squamous Cell Carcinoma	G2	2010	TUMOR FREE	354	0	354	Not available	Not available
TCGA-CR-6487-01A	HNSC	97.9252	positive	50	MALE	WHITE	Stage I	Stage II	Head & Neck Squamous Cell Carcinoma	G3	2010	TUMOR FREE	234	0	234	Not available	Not available
TCGA-CR-6488-01A	HNSC	1.91879	negative	68	FEMALE	WHITE	Stage II	Stage II	Head & Neck Squamous Cell Carcinoma	G2	2010	TUMOR FREE	379	0	379	Not available	Not available
TCGA-CR-6491-01A	HNSC	1.25105	negative	60	MALE	BLACK OR AFRICAN AMERICAN	Stage IVA	Stage IVA	Head & Neck Squamous Cell Carcinoma	G2	2010	WITH TUMOR	693	0	693	Not available	Not available
TCGA-CR-6492-01A	HNSC	1.48167	negative	78	MALE	WHITE	Stage III	Stage IVA	Head & Neck Squamous Cell Carcinoma	G3	2010	TUMOR FREE	479	0	479	Not available	Not available
TCGA-CR-6493-01A	HNSC	0.63346	negative	69	MALE	BLACK OR AFRICAN AMERICAN	Stage IVA	Stage IVA	Head & Neck Squamous Cell Carcinoma	G2	2010	WITH TUMOR	NA	1	282	Not available	Not available
TCGA-CR-7364-01A	HNSC	1.51078	negative	66	MALE	WHITE	Stage III	Stage III	Head & Neck Squamous Cell Carcinoma	G2	2008	TUMOR FREE	1435	0	1435	Not available	Not available
TCGA-CR-7365-01A	HNSC	1.56943	negative	60	MALE	WHITE	Stage IVA	Stage IVA	Head & Neck Squamous Cell Carcinoma	G2	2008	TUMOR FREE	1191	0	1191	Not available	Not available
TCGA-CR-7367-01A	HNSC	0.967086	negative	52	MALE	WHITE	Stage IVA	Stage IVB	Head & Neck Squamous Cell Carcinoma	G1	2008	TUMOR FREE	1440	0	1440	Not available	Not available
TCGA-CR-7368-01A	HNSC	249.966	positive	54	MALE	WHITE	Stage IVA	Stage IVA	Head & Neck Squamous Cell Carcinoma	G2	2008	TUMOR FREE	1245	0	1245	Not available	Not available
TCGA-CR-7369-01A	HNSC	90.6298	positive	59	MALE	WHITE	Stage IVA	Stage IVA	Head & Neck Squamous Cell Carcinoma	G2	2008	TUMOR FREE	NA	1	1090	Not available	Not available
TCGA-CR-7370-01A	HNSC	1.53907	negative	72	FEMALE	WHITE		Stage II	Head & Neck Squamous Cell Carcinoma	G2	2009	TUMOR FREE	105	0	105	Not available	Not available
TCGA-CR-7371-01A	HNSC	0.919261	negative	45	FEMALE	WHITE	Stage III	Stage III	Head & Neck Squamous Cell Carcinoma	G2	2009		NA	1	94	Not available	Not available
TCGA-CR-7372-01A	HNSC	1.31681	negative	45	MALE	WHITE	Stage I	Stage II	Head & Neck Squamous Cell Carcinoma	G1	2009	TUMOR FREE	759	0	759	Not available	Not available
TCGA-CR-7373-01A	HNSC	1.40542	negative	66	MALE	WHITE	Stage IVA	Stage IVA	Head & Neck Squamous Cell Carcinoma	G2	2009	TUMOR FREE	889	0	889	Not available	Not available
TCGA-CR-7374-01A	HNSC	1.01798	negative	67	FEMALE	WHITE		Stage II	Head & Neck Squamous Cell Carcinoma	G2	2009	WITH TUMOR	30	0	30	Not available	Not available
TCGA-CR-7376-01A	HNSC	1.07475	negative	83	MALE	WHITE	Stage III	Stage II	Head & Neck Squamous Cell Carcinoma	G2	2009	TUMOR FREE	972	0	972	Not available	Not available
TCGA-CR-7377-01A	HNSC	1.35661	negative	58	MALE	WHITE	Stage IVA	Stage IVA	Head & Neck Squamous Cell Carcinoma	G3	2008		NA	1	279	Not available	Not available
TCGA-CR-7379-01A	HNSC	1.26949	negative	78	FEMALE	WHITE	Stage IVA	Stage IVA	Head & Neck Squamous Cell Carcinoma	G2	2009	TUMOR FREE	1036	0	1036	Not available	Not available
TCGA-CR-7380-01A	HNSC	1.81322	negative	58	MALE	WHITE	Stage IVB	Stage III	Head & Neck Squamous Cell Carcinoma	G2	2010	WITH TUMOR	NA	1	606	Not available	Not available
TCGA-CR-7382-01A	HNSC	1.45545	negative	49	MALE	WHITE	Stage IVA	Stage IVA	Head & Neck Squamous Cell Carcinoma	G2	2008	TUMOR FREE	796	0	796	Not available	Not available
TCGA-CR-7383-01A	HNSC	1.33903	negative	79	FEMALE	WHITE	Stage I	Stage I	Head & Neck Squamous Cell Carcinoma	G2	2008	WITH TUMOR	NA	1	521	Paclitaxel	Partial Response
TCGA-CR-7385-01A	HNSC	418.135	positive	42	MALE	WHITE		Stage IVA	Head & Neck Squamous Cell Carcinoma	G2	2008	TUMOR FREE	997	0	997	Not available	Not available
TCGA-CR-7386-01A	HNSC	1.10179	negative	69	MALE	WHITE	Stage IVA	Stage IVA	Head & Neck Squamous Cell Carcinoma	G1	2008	WITH TUMOR	1430	0	1430	Not available	Not available
TCGA-CR-7388-01A	HNSC	1.73464	negative	70	FEMALE	WHITE		Stage IVA	Head & Neck Squamous Cell Carcinoma	G2	2008	WITH TUMOR	NA	1	823	Not available	Not available
TCGA-CR-7389-01A	HNSC	0.939779	negative	55	MALE	BLACK OR AFRICAN AMERICAN		Stage III	Head & Neck Squamous Cell Carcinoma	G2	2007	TUMOR FREE	392	0	392	Paclitaxel	Complete Response
TCGA-CR-7390-01A	HNSC	1.34015	negative	67	MALE	WHITE	Stage IVA	Stage III	Head & Neck Squamous Cell Carcinoma	G2	2009	TUMOR FREE	1508	0	1508	Not available	Not available
TCGA-CR-7391-01A	HNSC	0.951701	negative	36	FEMALE	WHITE	Stage I	Stage I	Head & Neck Squamous Cell Carcinoma	G1	2009	TUMOR FREE	913	0	913	Not available	Not available
TCGA-CR-7392-01A	HNSC	0.972387	negative	67	FEMALE	WHITE	Stage IVA	Stage IVA	Head & Neck Squamous Cell Carcinoma	G1	2009	TUMOR FREE	1425	0	1425	Not available	Not available
TCGA-CR-7393-01A	HNSC	2.45958	negative	26	MALE	WHITE	Stage III	Stage I	Head & Neck Squamous Cell Carcinoma	G2	2009	TUMOR FREE	993	0	993	Not available	Not available
TCGA-CR-7394-01A	HNSC	1.38242	negative	70	MALE	WHITE	Stage IVA	Stage IVA	Head & Neck Squamous Cell Carcinoma	G2	2009	TUMOR FREE	1346	0	1346	Not available	Not available
TCGA-CR-7395-01A	HNSC	2.59392	negative	80	FEMALE	WHITE	Stage II	Stage II	Head & Neck Squamous Cell Carcinoma	G2	2009	TUMOR FREE	930	0	930	Not available	Not available
TCGA-CR-7397-01A	HNSC	1.38603	negative	44	MALE	WHITE	Stage IVA	Stage IVA	Head & Neck Squamous Cell Carcinoma	G2	2011	TUMOR FREE	754	0	754	Not available	Not available
TCGA-CR-7398-01A	HNSC	1.46151	negative	53	FEMALE	WHITE	Stage II	Stage II	Head & Neck Squamous Cell Carcinoma	G2	2011	TUMOR FREE	156	0	156	Not available	Not available
TCGA-CR-7399-01A	HNSC	0.849317	negative	60	FEMALE	WHITE	Stage IVA	Stage IVA	Head & Neck Squamous Cell Carcinoma	G3	2008	TUMOR FREE	181	0	181	Not available	Not available
TCGA-CR-7401-01A	HNSC	0.918855	negative	64	MALE	WHITE	Stage I	Stage I	Head & Neck Squamous Cell Carcinoma	G2	2008	TUMOR FREE	1077	0	1077	Not available	Not available
TCGA-CR-7402-01A	HNSC	0.805944	negative	68	MALE	WHITE		Stage III	Head & Neck Squamous Cell Carcinoma	G2	2009	TUMOR FREE	911	0	911	Not available	Not available
TCGA-CR-7404-01A	HNSC	185.578	positive	53	MALE	WHITE		Stage IVA	Head & Neck Squamous Cell Carcinoma	G2	2008	WITH TUMOR	1472	0	1472	Carboplatin	Complete Response
TCGA-CV-5430-01A	HNSC	0.755663	negative	61	MALE	WHITE	Stage IVA	Stage IVA	Head & Neck Squamous Cell Carcinoma	G3	1999	TUMOR FREE	4241	0	4241	Not available	Not available
TCGA-CV-5431-01A	HNSC	1.96676	negative	73	MALE	WHITE	Stage IVA	Stage IVA	Head & Neck Squamous Cell Carcinoma	G3	2000	TUMOR FREE	522	1	522	Not available	Not available
TCGA-CV-5432-01A	HNSC	0.859905	negative	68	MALE	WHITE	Stage III	Stage III	Head & Neck Squamous Cell Carcinoma	G3	2000	TUMOR FREE	3930	0	3930	Not available	Not available
TCGA-CV-5434-01A	HNSC	1.11091	negative	60	MALE	BLACK OR AFRICAN AMERICAN	Stage IVA	Stage IVA	Head & Neck Squamous Cell Carcinoma	G2	2000	TUMOR FREE	3295	1	3314	Not available	Not available
TCGA-CV-5435-01A	HNSC	1.8945	negative	57	MALE	WHITE	Stage IVA	Stage IVA	Head & Neck Squamous Cell Carcinoma	G3	2000	WITH TUMOR	1438	1	2319	Not available	Not available
TCGA-CV-5436-01A	HNSC	2.12298	negative	65	MALE		Stage IVA	Stage IVA	Head & Neck Squamous Cell Carcinoma	G2	2001	WITH TUMOR	548	1	584	Not available	Not available
TCGA-CV-5439-01A	HNSC	0.672408	negative	62	MALE	WHITE	Stage IVA	Stage II	Head & Neck Squamous Cell Carcinoma	G2	2002	WITH TUMOR	546	1	546	Not available	Not available
TCGA-CV-5440-01A	HNSC	1.50353	negative	52	MALE	WHITE	Stage IVA	Stage IVA	Head & Neck Squamous Cell Carcinoma	G3	2002	TUMOR FREE	3270	0	3270	Not available	Not available
TCGA-CV-5441-01A	HNSC	1.91412	negative	58	MALE	WHITE	Stage IVA	Stage IVA	Head & Neck Squamous Cell Carcinoma	G3	2003	TUMOR FREE	2886	0	2886	Not available	Not available
TCGA-CV-5442-01A	HNSC	45.6633	positive	76	FEMALE	WHITE	Stage IVA	Stage IVA	Head & Neck Squamous Cell Carcinoma	G3	2004	TUMOR FREE	2327	0	2327	Not available	Not available
TCGA-CV-5443-01A	HNSC	184.137	positive	63	MALE	BLACK OR AFRICAN AMERICAN	Stage III	Stage III	Head & Neck Squamous Cell Carcinoma	G3	2004	TUMOR FREE	2784	0	2784	Not available	Not available
TCGA-CV-5444-01A	HNSC	1.66148	negative	64	MALE	BLACK OR AFRICAN AMERICAN	Stage IVA	Stage IVA	Head & Neck Squamous Cell Carcinoma	G3	2004	TUMOR FREE	2437	0	2437	Not available	Not available
TCGA-CV-5966-01A	HNSC	0.931948	negative	63	FEMALE	WHITE	Stage IVA	Stage IVA	Head & Neck Squamous Cell Carcinoma	G3	2005	TUMOR FREE	NA	1	545	Not available	Not available
TCGA-CV-5970-01A	HNSC	0.761528	negative	59	MALE	WHITE	Stage IVA	Stage IVA	Head & Neck Squamous Cell Carcinoma	G2	2009	WITH TUMOR	406	1	406	Not available	Not available
TCGA-CV-5971-01A	HNSC	23.4343	positive	60	MALE	WHITE	Stage IVA	Stage IVA	Head & Neck Squamous Cell Carcinoma	G2	2009	TUMOR FREE	701	0	701	Not available	Not available
TCGA-CV-5973-01A	HNSC	0.876136	negative	62	FEMALE	WHITE	Stage III	Stage III	Head & Neck Squamous Cell Carcinoma	G3	2005	TUMOR FREE	2641	0	2641	Not available	Not available
TCGA-CV-5976-01A	HNSC	0.641137	negative	50	MALE	WHITE	Stage IVA	Stage III	Head & Neck Squamous Cell Carcinoma	G2	2006	TUMOR FREE	1478	0	1478	Not available	Not available
TCGA-CV-5977-01A	HNSC	1.10106	negative	66	MALE	WHITE	Stage IVA	Stage III	Head & Neck Squamous Cell Carcinoma	G2	2007	TUMOR FREE	1840	0	1840	Not available	Not available
TCGA-CV-5978-01A	HNSC	1.85125	negative	53	FEMALE	BLACK OR AFRICAN AMERICAN	Stage IVB	Stage IVB	Head & Neck Squamous Cell Carcinoma	G2	2008	WITH TUMOR	215	1	215	Not available	Not available
TCGA-CV-5979-01A	HNSC	0.583308	negative	26	MALE	WHITE	Stage IVA	Stage III	Head & Neck Squamous Cell Carcinoma	G2	2007	TUMOR FREE	1315	0	1315	Not available	Not available
TCGA-CV-6003-01A	HNSC	0.793335	negative	50	FEMALE	WHITE	Stage III	Stage II	Head & Neck Squamous Cell Carcinoma	G2	2007	TUMOR FREE	1665	0	1665	Not available	Not available
TCGA-CV-6433-01A	HNSC	257.685	positive	57	MALE	WHITE	Stage II	Stage II	Head & Neck Squamous Cell Carcinoma	G3	2010	WITH TUMOR	641	0	641	Not available	Not available
TCGA-CV-6436-01A	HNSC	2.02103	negative	62	MALE	WHITE	Stage IVA	Stage III	Head & Neck Squamous Cell Carcinoma	G1	2007	TUMOR FREE	1899	0	1899	Not available	Not available
TCGA-CV-6441-01A	HNSC	0.40719	negative	60	MALE	WHITE	Stage III	Stage III	Head & Neck Squamous Cell Carcinoma	G3	2010	WITH TUMOR	NA	1	292	Not available	Not available
TCGA-CV-6937-01A	HNSC	1.7893	negative	71	MALE	WHITE	Stage II	Stage II	Head & Neck Squamous Cell Carcinoma	G2	2003	TUMOR FREE	NA	1	624	Not available	Not available
TCGA-CV-6940-01A	HNSC	0.867821	negative	80	FEMALE	WHITE	Stage III	Stage I	Head & Neck Squamous Cell Carcinoma	G2	2002	TUMOR FREE	NA	1	804	Not available	Not available
TCGA-CV-6941-01A	HNSC	1.32563	negative	51	MALE	WHITE	Stage III	Stage III	Head & Neck Squamous Cell Carcinoma	G2	1999	TUMOR FREE	NA	1	342	Not available	Not available
TCGA-CV-6942-01A	HNSC	2.33487	negative	73	FEMALE	WHITE	Stage II	Stage II	Head & Neck Squamous Cell Carcinoma	G3	2000	TUMOR FREE	4282	0	4282	Not available	Not available
TCGA-CV-6945-01A	HNSC	2.45973	negative	41	MALE	WHITE	Stage IVA	Stage IVA	Head & Neck Squamous Cell Carcinoma	G2	1993	WITH TUMOR	NA	1	366	Not available	Not available
TCGA-CV-6948-01A	HNSC	2.07599	negative	79	FEMALE	WHITE	Stage IVB	Stage IVA	Head & Neck Squamous Cell Carcinoma	G2	1994	TUMOR FREE	NA	1	1289	Not available	Not available
TCGA-CV-6950-01A	HNSC	0.70536	negative	64	MALE	WHITE	Stage IVA	Stage IVA	Head & Neck Squamous Cell Carcinoma	G2	1994	WITH TUMOR	NA	1	459	Not available	Not available
TCGA-CV-6951-01A	HNSC	1.32856	negative	57	MALE	WHITE	Stage IVA	Stage IVA	Head & Neck Squamous Cell Carcinoma	G2	1996	WITH TUMOR	NA	1	915	Not available	Not available
TCGA-CV-6952-01A	HNSC	2.15733	negative	65	FEMALE	WHITE	Stage IVA	Stage III	Head & Neck Squamous Cell Carcinoma	G1	1996	TUMOR FREE	NA	1	185	Not available	Not available
TCGA-CV-6953-01A	HNSC	1.73601	negative	80	FEMALE	WHITE	Stage III	Stage III	Head & Neck Squamous Cell Carcinoma	G1	1997	WITH TUMOR	NA	1	1641	Not available	Not available
TCGA-CV-6954-01A	HNSC	1.30251	negative	59	MALE	BLACK OR AFRICAN AMERICAN	Stage IVA	Stage IVA	Head & Neck Squamous Cell Carcinoma	G2	1998	TUMOR FREE	NA	1	2002	Not available	Not available
TCGA-CV-7089-01A	HNSC	1.21153	negative	74	MALE	WHITE	Stage IVA	Stage IVA	Head & Neck Squamous Cell Carcinoma	G2	2001	TUMOR FREE	NA	1	1972	Not available	Not available
TCGA-CV-7090-01A	HNSC	1.36477	negative	39	MALE	WHITE	Stage II	Stage II	Head & Neck Squamous Cell Carcinoma	G2	2001	TUMOR FREE	5252	0	5252	Not available	Not available
TCGA-CV-7095-01A	HNSC	1.97058	negative	87	FEMALE		Stage II	Stage IVA	Head & Neck Squamous Cell Carcinoma	G2	2001	TUMOR FREE	NA	1	572	Not available	Not available
TCGA-CV-7099-01A	HNSC	2.775	negative	85	FEMALE	WHITE	Stage II	Stage II	Head & Neck Squamous Cell Carcinoma	G2	2002	TUMOR FREE	NA	1	243	Not available	Not available
TCGA-CV-7100-01A	HNSC	289.207	positive	66	MALE	WHITE	Stage III	Stage II	Head & Neck Squamous Cell Carcinoma	G3	2001	WITH TUMOR	NA	1	274	Not available	Not available
TCGA-CV-7102-01A	HNSC	1.00157	negative	76	FEMALE	WHITE	Stage IVA	Stage III	Head & Neck Squamous Cell Carcinoma	G3	2000		NA	1	56	Not available	Not available
TCGA-CV-7104-01A	HNSC	2.15379	negative	61	FEMALE	WHITE	Stage IVA	Stage IVA	Head & Neck Squamous Cell Carcinoma	G2	2000	TUMOR FREE	NA	1	393	Not available	Not available
TCGA-CV-7180-01A	HNSC	2.03986	negative	34	MALE	WHITE	Stage II	Stage II	Head & Neck Squamous Cell Carcinoma	G2	1996	WITH TUMOR	NA	1	327	Not available	Not available
TCGA-CV-7236-01A	HNSC	1.33383	negative	77	FEMALE	WHITE	Stage IVA	Stage IVA	Head & Neck Squamous Cell Carcinoma	G3	2007	TUMOR FREE	NA	1	144	Not available	Not available
TCGA-CV-7243-01A	HNSC	2.02384	negative	50	MALE	WHITE	Stage III	Stage II	Head & Neck Squamous Cell Carcinoma	G2	2008	TUMOR FREE	954	0	954	Not available	Not available
TCGA-CV-7247-01A	HNSC	1.48741	negative	55	MALE	WHITE	Stage III	Stage II	Head & Neck Squamous Cell Carcinoma	G2	1995	WITH TUMOR	NA	1	577	Not available	Not available
TCGA-CV-7248-01A	HNSC	1.49965	negative	63	FEMALE	BLACK OR AFRICAN AMERICAN	Stage IVA	Stage IVA	Head & Neck Squamous Cell Carcinoma	G2	2001	TUMOR FREE	NA	1	521	Not available	Not available
TCGA-CV-7253-01A	HNSC	0.947439	negative	58	MALE	BLACK OR AFRICAN AMERICAN	Stage IVA	Stage II	Head & Neck Squamous Cell Carcinoma	G2	1993	WITH TUMOR	NA	1	361	Not available	Not available
TCGA-CV-7254-01A	HNSC	0.829002	negative	55	MALE	WHITE	Stage II	Stage II	Head & Neck Squamous Cell Carcinoma	G3	1996	WITH TUMOR	NA	1	1459	Not available	Not available
TCGA-CV-7263-01A	HNSC	1.39983	negative	64	MALE	BLACK OR AFRICAN AMERICAN	Stage II	Stage II	Head & Neck Squamous Cell Carcinoma	G1	1997	WITH TUMOR	NA	1	560	Not available	Not available
TCGA-CV-7407-01A	HNSC	1.34237	negative	67	FEMALE	WHITE	Stage II	Stage II	Head & Neck Squamous Cell Carcinoma	G2	1992		NA	1	1081	Not available	Not available
TCGA-CV-7409-01A	HNSC	2.02236	negative	43	MALE	BLACK OR AFRICAN AMERICAN	Stage IVB	Stage IVB	Head & Neck Squamous Cell Carcinoma	G3	1994		NA	1	543	Not available	Not available
TCGA-CV-7410-01A	HNSC	2.06712	negative	61	MALE	WHITE	Stage III	Stage II	Head & Neck Squamous Cell Carcinoma	GX	1993	WITH TUMOR	NA	1	6417	Not available	Not available
TCGA-CV-7411-01A	HNSC	1.13897	negative	64	FEMALE	WHITE	Stage IVA	Stage IVA	Head & Neck Squamous Cell Carcinoma	G1	1994		NA	1	2717	Not available	Not available
TCGA-CV-7413-01A	HNSC	1.60563	negative	74	FEMALE	WHITE	Stage II	Stage II	Head & Neck Squamous Cell Carcinoma	G2	1995		NA	1	294	Not available	Not available
TCGA-CV-7414-01A	HNSC	1.43156	negative	78	MALE	WHITE	Stage IVA	Stage III	Head & Neck Squamous Cell Carcinoma	G2	1995		NA	1	14	Not available	Not available
TCGA-CV-7415-01A	HNSC	1.96126	negative	60	MALE	WHITE	Stage IVA	Stage III	Head & Neck Squamous Cell Carcinoma	G2	1995	WITH TUMOR	NA	1	695	Not available	Not available
TCGA-CV-7418-01A	HNSC	2.06715	negative	62	MALE	BLACK OR AFRICAN AMERICAN	Stage IVA	Stage IVA	Head & Neck Squamous Cell Carcinoma	G2	1996	TUMOR FREE	NA	1	789	Not available	Not available
TCGA-CV-7421-01A	HNSC	1.19857	negative	76	MALE	WHITE	Stage IVA	Stage IVA	Head & Neck Squamous Cell Carcinoma	G2	1997		NA	1	2	Not available	Not available
TCGA-CV-7422-01A	HNSC	1.40814	negative	60	FEMALE	WHITE	Stage IVA	Stage IVA	Head & Neck Squamous Cell Carcinoma	G3	1997	WITH TUMOR	NA	1	1037	Not available	Not available
TCGA-CV-7427-01A	HNSC	0.923162	negative	73	FEMALE	WHITE	Stage II	Stage II	Head & Neck Squamous Cell Carcinoma	G1	1997	TUMOR FREE	NA	1	4760	Not available	Not available
TCGA-CV-7428-01A	HNSC	1.24189	negative	47	MALE	WHITE	Stage IVA	Stage IVA	Head & Neck Squamous Cell Carcinoma	G2	1998	WITH TUMOR	NA	1	1671	Not available	Not available
TCGA-CV-7429-01A	HNSC	1.02477	negative	55	MALE	WHITE	Stage IVA	Stage III	Head & Neck Squamous Cell Carcinoma	G3	1998	WITH TUMOR	NA	1	107	Not available	Not available
TCGA-CV-7430-01A	HNSC	1.2731	negative	56	MALE	WHITE	Stage IVA	Stage III	Head & Neck Squamous Cell Carcinoma	G2	1996	WITH TUMOR	NA	1	495	Not available	Not available
TCGA-CV-7433-01A	HNSC	2.12543	negative	49	MALE	WHITE	Stage IVA	Stage IVA	Head & Neck Squamous Cell Carcinoma	G3	1999	WITH TUMOR	NA	1	601	Not available	Not available
TCGA-CV-7435-01A	HNSC	1.1161	negative	57	FEMALE	WHITE	Stage IVA	Stage IVA	Head & Neck Squamous Cell Carcinoma	G2	1999	TUMOR FREE	NA	1	4680	Not available	Not available
TCGA-CV-7446-01A	HNSC	1.37919	negative	66	MALE	WHITE	Stage IVA	Stage II	Head & Neck Squamous Cell Carcinoma	G2	1998	WITH TUMOR	NA	1	1093	Not available	Not available
TCGA-CV-7568-01A	HNSC	2.83082	negative	48	FEMALE	WHITE	Stage IVA	Stage IVA	Head & Neck Squamous Cell Carcinoma	GX	1995		NA	1	927	Not available	Not available
TCGA-CV-A45O-01A	HNSC	0.8808	negative	57	MALE	WHITE		Stage III	Head & Neck Squamous Cell Carcinoma	G2	1994	TUMOR FREE	851	0	851	Not available	Not available
TCGA-CV-A45P-01A	HNSC	1.12434	negative	82	FEMALE	WHITE	Stage I	Stage II	Head & Neck Squamous Cell Carcinoma	G2	1998	WITH TUMOR	639	0	639	Not available	Not available
TCGA-CV-A45Q-01A	HNSC	4.58319	negative	69	FEMALE	WHITE		Stage IVC	Head & Neck Squamous Cell Carcinoma	G1	1995	TUMOR FREE	NA	1	5152	Not available	Not available
TCGA-CV-A45R-01A	HNSC	0.731021	negative	46	MALE	WHITE	Stage III	Stage III	Head & Neck Squamous Cell Carcinoma	G1	1997	TUMOR FREE	5480	0	5480	Not available	Not available
TCGA-CV-A45T-01A	HNSC	0.803466	negative	64	FEMALE	WHITE	[Discrepancy]	Stage II	Head & Neck Squamous Cell Carcinoma	G3	1998	TUMOR FREE	NA	1	4856	Not available	Not available
TCGA-CV-A45U-01A	HNSC	0.731504	negative	59	MALE	WHITE	Stage IVA	Stage IVA	Head & Neck Squamous Cell Carcinoma	G1	1999	WITH TUMOR	NA	1	1079	Not available	Not available
TCGA-CV-A45V-01A	HNSC	0.784997	negative	87	FEMALE	WHITE	Stage IVA	Stage IVA	Head & Neck Squamous Cell Carcinoma	G1	1999		NA	1	32	Not available	Not available
TCGA-CV-A45W-01A	HNSC	0.452077	negative	75	MALE	WHITE	Stage II	Stage III	Head & Neck Squamous Cell Carcinoma	G2	1999	TUMOR FREE	NA	1	1398	Not available	Not available
TCGA-CV-A45X-01A	HNSC	1.05636	negative	47	MALE	WHITE	Stage IVA	Stage IVA	Head & Neck Squamous Cell Carcinoma	G2	2000	TUMOR FREE	NA	1	198	Not available	Not available
TCGA-CV-A45Y-01A	HNSC	0.88031	negative	61	MALE	AMERICAN INDIAN OR ALASKA NATIVE	Stage IVA	Stage IVA	Head & Neck Squamous Cell Carcinoma	G3	2000	TUMOR FREE	NA	1	2703	Not available	Not available
TCGA-CV-A45Z-01A	HNSC	0.839442	negative	75	MALE	WHITE	[Discrepancy]	Stage II	Head & Neck Squamous Cell Carcinoma	G3	2000	WITH TUMOR	NA	1	1466	Not available	Not available
TCGA-CV-A460-01A	HNSC	0.681489	negative	72	MALE	WHITE	[Discrepancy]	Stage IVA	Head & Neck Squamous Cell Carcinoma	G3	2001	[Discrepancy]	NA	1	1838	Not available	Not available
TCGA-CV-A461-01A	HNSC	0.717927	negative	65	MALE	WHITE		Stage III	Head & Neck Squamous Cell Carcinoma	G2	2004	TUMOR FREE	NA	1	2064	Not available	Not available
TCGA-CV-A463-01A	HNSC	1.36389	negative	82	FEMALE	WHITE	Stage IVA	Stage IVA	Head & Neck Squamous Cell Carcinoma	G2	2007	TUMOR FREE	NA	1	23	Not available	Not available
TCGA-CV-A464-01A	HNSC	1.08364	negative	48	MALE	WHITE	Stage III	Stage IVA	Head & Neck Squamous Cell Carcinoma	G2	2008	TUMOR FREE	1722	0	1722	Not available	Not available
TCGA-CV-A465-01A	HNSC	1.48223	negative	24	MALE	WHITE	Stage III	Stage II	Head & Neck Squamous Cell Carcinoma	G1	2008	TUMOR FREE	NA	1	215	Not available	Not available
TCGA-CV-A468-01A	HNSC	1.14369	negative	42	MALE		Stage IVA	Stage III	Head & Neck Squamous Cell Carcinoma	G2	2001	TUMOR FREE	NA	1	464	Not available	Not available
TCGA-CV-A6JD-01A	HNSC	0.605807	negative	82	FEMALE	WHITE		Stage IVA	Head & Neck Squamous Cell Carcinoma	G3	2012	TUMOR FREE	NA	1	182	Not available	Not available
TCGA-CV-A6JE-01A	HNSC	2.77455	negative	78	MALE	WHITE		Stage II	Head & Neck Squamous Cell Carcinoma	G2	2011	TUMOR FREE	1075	0	1075	Not available	Not available
TCGA-CV-A6JM-01A	HNSC	4.26711	negative	85	MALE	WHITE		Stage IVA	Head & Neck Squamous Cell Carcinoma	G2	2011	TUMOR FREE	NA	1	194	Not available	Not available
TCGA-CV-A6JN-01A	HNSC	1.91724	negative	53	MALE	WHITE		Stage II	Head & Neck Squamous Cell Carcinoma	G1	2011	TUMOR FREE	906	0	906	Not available	Not available
TCGA-CV-A6JO-01B	HNSC	1.23796	negative	69	MALE	WHITE	Stage IVA	Stage IVA	Head & Neck Squamous Cell Carcinoma	G2	2011	WITH TUMOR	NA	1	197	Not available	Not available
TCGA-CV-A6JT-01A	HNSC	1.73903	negative	65	MALE	WHITE	Stage II	Stage II	Head & Neck Squamous Cell Carcinoma	G2	2011	TUMOR FREE	852	0	852	Not available	Not available
TCGA-CV-A6JU-01A	HNSC	1.61516	negative	61	FEMALE	WHITE	Stage IVB	Stage IVA	Head & Neck Squamous Cell Carcinoma	G2	2011	TUMOR FREE	110	0	110	Not available	Not available
TCGA-CV-A6JY-01A	HNSC	0.528027	negative	69	MALE	WHITE	Stage IVA	Stage IVA	Head & Neck Squamous Cell Carcinoma	G1	2011	TUMOR FREE	646	0	646	Not available	Not available
TCGA-CV-A6JZ-01A	HNSC	0.666261	negative	68	MALE	WHITE	Stage II	Stage IVA	Head & Neck Squamous Cell Carcinoma	G2	2011	WITH TUMOR	714	0	714	Not available	Not available
TCGA-CV-A6K0-01B	HNSC	0.824272	negative	58	MALE	WHITE	Stage I	Stage II	Head & Neck Squamous Cell Carcinoma	G3	2011	TUMOR FREE	606	0	606	Not available	Not available
TCGA-CV-A6K1-01A	HNSC	1.14111	negative	65	MALE	WHITE	Stage IVA	Stage IVA	Head & Neck Squamous Cell Carcinoma	G2	2011	TUMOR FREE	685	0	685	Not available	Not available
TCGA-CV-A6K2-01A	HNSC	1.16116	negative	79	MALE	WHITE	Stage IVA	Stage II	Head & Neck Squamous Cell Carcinoma	G1	2011	WITH TUMOR	NA	1	317	Not available	Not available
TCGA-CX-7082-01A	HNSC	1.33228	negative	82	MALE	WHITE	Stage IVA	Stage II	Head & Neck Squamous Cell Carcinoma	G2	2010	TUMOR FREE	NA	1	11	Not available	Not available
TCGA-CX-7085-01A	HNSC	1.28307	negative	77	FEMALE	WHITE	Stage I	Stage III	Head & Neck Squamous Cell Carcinoma	G2	2010	WITH TUMOR	321	0	321	Not available	Not available
TCGA-CX-7086-01A	HNSC	1.26512	negative	53	MALE	BLACK OR AFRICAN AMERICAN	Stage III	Stage IVA	Head & Neck Squamous Cell Carcinoma	G2	2011	TUMOR FREE	573	0	573	Not available	Not available
TCGA-CX-7219-01A	HNSC	1.35946	negative	47	MALE	BLACK OR AFRICAN AMERICAN	Stage IVA	Stage IVA	Head & Neck Squamous Cell Carcinoma	G2	2009	TUMOR FREE	1045	0	1045	Not available	Not available
TCGA-CX-A4AQ-01A	HNSC	0.727279	negative	56	MALE	WHITE	Stage IVA	Stage IVA	Head & Neck Squamous Cell Carcinoma	G3	2008	TUMOR FREE	1555	0	1555	Not available	Not available
TCGA-D6-6515-01A	HNSC	0.672766	negative	82	FEMALE	WHITE	Stage II	Stage II	Head & Neck Squamous Cell Carcinoma	G3	2010	TUMOR FREE	NA	1	403	Not available	Not available
TCGA-D6-6516-01A	HNSC	1.28844	negative	69	MALE	WHITE	Stage I	Stage III	Head & Neck Squamous Cell Carcinoma	G2	2010	TUMOR FREE	773	0	773	Not available	Not available
TCGA-D6-6517-01A	HNSC	0.886789	negative	59	MALE	WHITE	Stage III	Stage III	Head & Neck Squamous Cell Carcinoma	G2	2010	WITH TUMOR	292	0	292	Not available	Not available
TCGA-D6-6823-01A	HNSC	1.22032	negative	50	MALE	WHITE	Stage II	Stage III	Head & Neck Squamous Cell Carcinoma	G2	2010	TUMOR FREE	701	0	701	Not available	Not available
TCGA-D6-6824-01A	HNSC	1.46732	negative	61	MALE	WHITE	Stage IVA	Stage IVA	Head & Neck Squamous Cell Carcinoma	G2	2010	TUMOR FREE	77	0	77	Not available	Not available
TCGA-D6-6825-01A	HNSC	1.61307	negative	73	MALE	WHITE	Stage I	Stage III	Head & Neck Squamous Cell Carcinoma	G2	2011	TUMOR FREE	491	0	491	Not available	Not available
TCGA-D6-6826-01A	HNSC	1.21766	negative	64	FEMALE	WHITE	Stage IVA	Stage IVA	Head & Neck Squamous Cell Carcinoma	G2	2011	TUMOR FREE	NA	1	348	Not available	Not available
TCGA-D6-6827-01A	HNSC	0.781098	negative	55	FEMALE	WHITE	Stage I	Stage III	Head & Neck Squamous Cell Carcinoma	G3	2011	TUMOR FREE	568	0	568	Not available	Not available
TCGA-D6-8568-01A	HNSC	1.21818	negative	62	MALE	WHITE	Stage II	Stage II	Head & Neck Squamous Cell Carcinoma	G2	2012	TUMOR FREE	759	0	759	Not available	Not available
TCGA-D6-8569-01A	HNSC	1.23424	negative	52	MALE	WHITE	Stage II	Stage II	Head & Neck Squamous Cell Carcinoma	G2	2012	TUMOR FREE	770	0	770	Not available	Not available
TCGA-D6-A4Z9-01A	HNSC	1.05925	negative	59	MALE	WHITE	Stage IVA	Stage IVA	Head & Neck Squamous Cell Carcinoma	G2	2012	TUMOR FREE	539	0	539	Not available	Not available
TCGA-D6-A4ZB-01A	HNSC	0.960506	negative	61	MALE	WHITE	Stage III	Stage III	Head & Neck Squamous Cell Carcinoma	G2	2012	TUMOR FREE	376	0	376	Not available	Not available
TCGA-D6-A6EK-01A	HNSC	1.14044	negative	67	MALE	WHITE	Stage III	Stage IVA	Head & Neck Squamous Cell Carcinoma	G1	2012	TUMOR FREE	875	0	875	Cisplatin	Partial Response
TCGA-D6-A6EM-01A	HNSC	0.750616	negative	65	FEMALE	WHITE	Stage III	Stage III	Head & Neck Squamous Cell Carcinoma	G2	2012	WITH TUMOR	232	0	232	Not available	Not available
TCGA-D6-A6EN-01A	HNSC	1.36813	negative	71	MALE	WHITE	Stage III	Stage III	Head & Neck Squamous Cell Carcinoma	G3	2013	TUMOR FREE	687	0	687	Not available	Not available
TCGA-D6-A6EO-01A	HNSC	0.454251	negative	44	MALE	WHITE	Stage IVA	Stage IVA	Head & Neck Squamous Cell Carcinoma	G2	2013	TUMOR FREE	759	0	759	Not available	Not available
TCGA-D6-A6EP-01A	HNSC	0.526771	negative	62	MALE	WHITE	Stage III	Stage III	Head & Neck Squamous Cell Carcinoma	G3	2013	TUMOR FREE	424	0	424	Not available	Not available
TCGA-D6-A6EQ-01A	HNSC	0.830443	negative	57	MALE	WHITE	Stage IVA	Stage IVA	Head & Neck Squamous Cell Carcinoma	G3	2013	TUMOR FREE	368	0	368	Not available	Not available
TCGA-D6-A6ES-01A	HNSC	4.41356	negative	50	MALE	WHITE	Stage IVA	Stage IVA	Head & Neck Squamous Cell Carcinoma	G2	2013	TUMOR FREE	389	0	389	Not available	Not available
TCGA-D6-A74Q-01A	HNSC	1.02766	negative	67	MALE	WHITE	Stage IVA	Stage IVA	Head & Neck Squamous Cell Carcinoma	G3	2013	TUMOR FREE	710	0	710	Not available	Not available
TCGA-DQ-5624-01A	HNSC	1.25871	negative	43	FEMALE	WHITE		Stage IVA	Head & Neck Squamous Cell Carcinoma	G2	2007	TUMOR FREE	1778	0	1778	Not available	Not available
TCGA-DQ-5625-01A	HNSC	0.785933	negative	52	FEMALE	WHITE		Stage II	Head & Neck Squamous Cell Carcinoma	G2	2008	TUMOR FREE	NA	1	1133	Not available	Not available
TCGA-DQ-5629-01A	HNSC	0.950322	negative	64	MALE	WHITE		Stage IVA	Head & Neck Squamous Cell Carcinoma	G2	2009	TUMOR FREE	NA	1	941	Not available	Not available
TCGA-DQ-5630-01A	HNSC	0.687204	negative	73	MALE	WHITE		Stage III	Head & Neck Squamous Cell Carcinoma	G2	2009	TUMOR FREE	1030	0	1030	Not available	Not available
TCGA-DQ-5631-01A	HNSC	1.26697	negative	52	MALE	WHITE		Stage IVA	Head & Neck Squamous Cell Carcinoma	G3	2009	WITH TUMOR	548	1	548	Not available	Not available
TCGA-DQ-7588-01A	HNSC	1.36555	negative	66	MALE	WHITE		Stage III	Head & Neck Squamous Cell Carcinoma	G3	2010	WITH TUMOR	NA	1	427	Not available	Not available
TCGA-DQ-7589-01A	HNSC	2.82835	negative	70	MALE	WHITE		Stage IVC	Head & Neck Squamous Cell Carcinoma	G4	2010	TUMOR FREE	1409	0	1409	Docetaxel	Stable Disease
TCGA-DQ-7590-01A	HNSC	171.261	positive	51	MALE	WHITE		Stage IVA	Head & Neck Squamous Cell Carcinoma	G4	2010	TUMOR FREE	1413	0	1413	Carboplatin	Complete Response
TCGA-DQ-7591-01A	HNSC	367.521	positive	62	MALE	WHITE		Stage IVA	Head & Neck Squamous Cell Carcinoma	G4	2011	TUMOR FREE	622	0	622	Not available	Not available
TCGA-DQ-7592-01A	HNSC	1.66115	negative	57	MALE	AMERICAN INDIAN OR ALASKA NATIVE		Stage IVA	Head & Neck Squamous Cell Carcinoma	G2	2011	TUMOR FREE	1143	0	1143	Not available	Not available
TCGA-DQ-7593-01A	HNSC	168.93	positive	58	MALE	WHITE		Stage IVA	Head & Neck Squamous Cell Carcinoma	G4	2011	TUMOR FREE	1224	0	1224	Carboplatin	Complete Response
TCGA-DQ-7594-01A	HNSC	149.837	positive	47	MALE	WHITE		Stage IVB	Head & Neck Squamous Cell Carcinoma	G4	2011	TUMOR FREE	1218	0	1218	Paclitaxel	Complete Response
TCGA-DQ-7595-01A	HNSC	2.01741	negative	53	MALE	WHITE		Stage II	Head & Neck Squamous Cell Carcinoma	G3	2011	TUMOR FREE	1190	0	1190	Cisplatin	Complete Response
TCGA-DQ-7596-01A	HNSC	318.771	positive	48	MALE	WHITE		Stage IVA	Head & Neck Squamous Cell Carcinoma	G4	2011	TUMOR FREE	1265	0	1265	Cetuximab	Partial Response
TCGA-F7-7848-01A	HNSC	1.13762	negative	47	MALE	WHITE	Stage IVA	Stage IVA	Head & Neck Squamous Cell Carcinoma	G2	2011	TUMOR FREE	1131	0	1131	Not available	Not available
TCGA-F7-8298-01A	HNSC	1.55229	negative	58	MALE	WHITE	Stage I	Stage I	Head & Neck Squamous Cell Carcinoma	G1	2011	TUMOR FREE	995	0	995	Not available	Not available
TCGA-F7-8489-01A	HNSC	1.40653	negative	48	MALE	WHITE	Stage II	Stage II	Head & Neck Squamous Cell Carcinoma	G1	2012	TUMOR FREE	658	0	658	Not available	Not available
TCGA-F7-A50G-01A	HNSC	0.722178	negative	66	MALE	WHITE	Stage III		Head & Neck Squamous Cell Carcinoma	G1	2012	TUMOR FREE	616	0	616	Not available	Not available
TCGA-F7-A50I-01A	HNSC	1.24658	negative	72	MALE	WHITE	Stage IVA		Head & Neck Squamous Cell Carcinoma	G2	2011	TUMOR FREE	92	0	92	Not available	Not available
TCGA-F7-A50J-01A	HNSC	1.33929	negative	67	FEMALE	WHITE	Stage III		Head & Neck Squamous Cell Carcinoma	G2	2011	TUMOR FREE	947	0	947	Cisplatin	Complete Response
TCGA-F7-A61S-01A	HNSC	1.1266	negative	62	MALE	WHITE	Stage III		Head & Neck Squamous Cell Carcinoma	G1	2012	TUMOR FREE	576	0	576	Not available	Not available
TCGA-F7-A61V-01A	HNSC	1.1378	negative	54	MALE	WHITE	Stage II		Head & Neck Squamous Cell Carcinoma	G1	2012	TUMOR FREE	759	0	759	Not available	Not available
TCGA-F7-A61W-01A	HNSC	0.617708	negative	51	MALE	ASIAN	Stage IVA		Head & Neck Squamous Cell Carcinoma	G2	2012	TUMOR FREE	14	0	14	Not available	Not available
TCGA-F7-A620-01A	HNSC	1.34066	negative	47	MALE	WHITE	Stage III		Head & Neck Squamous Cell Carcinoma	G1	2012	TUMOR FREE	543	0	543	Not available	Not available
TCGA-F7-A622-01A	HNSC	1.44988	negative	75	MALE	WHITE	Stage III		Head & Neck Squamous Cell Carcinoma	G1	2012	WITH TUMOR	NA	1	359	Not available	Not available
TCGA-F7-A623-01A	HNSC	1.21072	negative	70	MALE	WHITE	Stage IVA		Head & Neck Squamous Cell Carcinoma	G1	2012	TUMOR FREE	616	0	616	Not available	Not available
TCGA-F7-A624-01A	HNSC	0.522348	negative	73	MALE	WHITE	Stage II		Head & Neck Squamous Cell Carcinoma	G3	2012	TUMOR FREE	378	0	378	Not available	Not available
TCGA-H7-7774-01A	HNSC	1.10548	negative	75	FEMALE	WHITE	Stage IVA	Stage III	Head & Neck Squamous Cell Carcinoma	G2	2011	TUMOR FREE	407	0	407	Not available	Not available
TCGA-H7-8501-01A	HNSC	1.14556	negative	54	MALE	WHITE	Stage IVA	Stage IVA	Head & Neck Squamous Cell Carcinoma	GX	2012	TUMOR FREE	461	0	461	Not available	Not available
TCGA-H7-8502-01A	HNSC	2.08245	negative	50	MALE	WHITE	Stage IVA	Stage IVA	Head & Neck Squamous Cell Carcinoma	G2	2012	TUMOR FREE	458	0	458	Not available	Not available
TCGA-H7-A6C5-11A	HNSC	1.24822	negative	65	MALE	WHITE	Stage II	Stage III	Head & Neck Squamous Cell Carcinoma	G2	2012	TUMOR FREE	642	0	642	Not available	Not available
TCGA-H7-A76A-01A	HNSC	155.391	positive	57	MALE	WHITE		Stage IVA	Head & Neck Squamous Cell Carcinoma	G2	2013	TUMOR FREE	637	0	637	Not available	Not available
TCGA-HD-7229-01A	HNSC	1.10853	negative	60	MALE	WHITE	Stage IVA	Stage IVA	Head & Neck Squamous Cell Carcinoma	G3	2011	WITH TUMOR	1027	0	1027	Not available	Not available
TCGA-HD-7753-01A	HNSC	1.71264	negative	62	MALE	BLACK OR AFRICAN AMERICAN	Stage I	Stage II	Head & Neck Squamous Cell Carcinoma	G2	2011	TUMOR FREE	866	0	866	Not available	Not available
TCGA-HD-7754-01A	HNSC	106.289	positive	69	MALE	WHITE	Stage IVA	Stage IVA	Head & Neck Squamous Cell Carcinoma	G1	2011	TUMOR FREE	783	0	783	Not available	Not available
TCGA-HD-7831-01A	HNSC	0.999465	negative	74	MALE	WHITE	Stage IVA	Stage III	Head & Neck Squamous Cell Carcinoma	G2	2011	WITH TUMOR	667	0	667	Not available	Not available
TCGA-HD-7832-01A	HNSC	123.719	positive	52	MALE	WHITE	Stage IVA	Stage IVA	Head & Neck Squamous Cell Carcinoma	G2	2011	TUMOR FREE	836	0	836	Not available	Not available
TCGA-HD-7917-01A	HNSC	4.02953	negative	62	MALE	WHITE	Stage II	Stage II	Head & Neck Squamous Cell Carcinoma	G1	2011	TUMOR FREE	NA	1	836	Not available	Not available
TCGA-HD-8224-01A	HNSC	1.26562	negative	63	MALE	WHITE	Stage IVA	Stage III	Head & Neck Squamous Cell Carcinoma	G3	2011	WITH TUMOR	NA	1	446	Cetuximab	Clinical Progressive Disease
TCGA-HD-8314-01A	HNSC	57.2487	positive	58	MALE	WHITE	Stage III	Stage III	Head & Neck Squamous Cell Carcinoma Basaloid Type	G4	2012	TUMOR FREE	670	0	670	Cisplatin	Complete Response
TCGA-HD-8634-01A	HNSC	1.6763	negative	51	FEMALE	WHITE	Stage I	Stage I	Head & Neck Squamous Cell Carcinoma	G2	2012	TUMOR FREE	NA	1	385	Not available	Not available
TCGA-HD-A4C1-01A	HNSC	0.830972	negative	41	FEMALE	BLACK OR AFRICAN AMERICAN	Stage IVA	Stage IVA	Head & Neck Squamous Cell Carcinoma	G1	2012		11	0	11	Not available	Not available
TCGA-HD-A633-01A	HNSC	1.33242	negative	74	MALE	WHITE	Stage IVA	Stage IVA	Head & Neck Squamous Cell Carcinoma	G2	2012	WITH TUMOR	421	0	421	Not available	Not available
TCGA-HD-A634-01A	HNSC	844.259	positive	56	MALE	WHITE	Stage IVA	Stage III	Head & Neck Squamous Cell Carcinoma	G3	2013	WITH TUMOR	NA	1	130	Not available	Not available
TCGA-HL-7533-01A	HNSC	86.632	positive	65	MALE	WHITE		Stage IVA	Head & Neck Squamous Cell Carcinoma	G3	2008	TUMOR FREE	1057	0	1057	Cisplatin	Complete Response
TCGA-IQ-7630-01A	HNSC	1.46138	negative	49	MALE	WHITE	Stage II	Stage III	Head & Neck Squamous Cell Carcinoma	G3	2011	TUMOR FREE	485	0	485	Docetaxel	Complete Response
TCGA-IQ-7631-01A	HNSC	1.64775	negative	60	FEMALE	WHITE	Stage II	Stage II	Head & Neck Squamous Cell Carcinoma	G1	2011	TUMOR FREE	1172	0	1172	Not available	Not available
TCGA-IQ-7632-01A	HNSC	1.04165	negative	68	FEMALE	WHITE	Stage IVA	Stage IVA	Head & Neck Squamous Cell Carcinoma	G1	2011	TUMOR FREE	441	0	441	Not available	Not available
TCGA-IQ-A61E-01A	HNSC	0.688551	negative	55	FEMALE	WHITE	Stage III	Stage III	Head & Neck Squamous Cell Carcinoma	G2	2011	TUMOR FREE	1147	0	1147	Cisplatin	Complete Response
TCGA-IQ-A61G-01A	HNSC	0.856775	negative	57	MALE	WHITE	Stage IVA	Stage IVA	Head & Neck Squamous Cell Carcinoma	G2	2012	WITH TUMOR	360	0	360	Cisplatin	Clinical Progressive Disease
TCGA-IQ-A61H-01A	HNSC	1.08977	negative	76	MALE	WHITE	Stage II	Stage II	Head & Neck Squamous Cell Carcinoma	G2	2012	TUMOR FREE	1138	0	1138	Not available	Not available
TCGA-IQ-A61I-01A	HNSC	523.157	positive	63	MALE	BLACK OR AFRICAN AMERICAN	Stage IVA	Stage IVA	Head & Neck Squamous Cell Carcinoma	G3	2012	TUMOR FREE	NA	1	2	Not available	Not available
TCGA-IQ-A61J-01A	HNSC	1.33373	negative	54	MALE	WHITE	Stage IVA	Stage IVA	Head & Neck Squamous Cell Carcinoma	G1	2012	TUMOR FREE	1021	0	1021	Cisplatin	Complete Response
TCGA-IQ-A61O-01A	HNSC	1.10591	negative	43	MALE	WHITE	Stage IVA	Stage IVA	Head & Neck Squamous Cell Carcinoma, Spindle Cell Variant	GX	2012	TUMOR FREE	NA	1	421	Cisplatin	Complete Response
TCGA-IQ-A6SG-01A	HNSC	0.699052	negative	61	FEMALE	WHITE	Stage III	Stage III	Head & Neck Squamous Cell Carcinoma	G2	2013	TUMOR FREE	579	0	579	Not available	Not available
TCGA-IQ-A6SH-01A	HNSC	0.619044	negative	55	MALE	BLACK OR AFRICAN AMERICAN	Stage III	Stage IVC	Head & Neck Squamous Cell Carcinoma	G1	2013	TUMOR FREE	471	0	471	Not available	Not available
TCGA-KU-A66S-01A	HNSC	1.18985	negative	69	FEMALE	WHITE	Stage III	Stage III	Head & Neck Squamous Cell Carcinoma Basaloid Type	G2	2012	WITH TUMOR	NA	1	406	Not available	Not available
TCGA-KU-A66T-01A	HNSC	0.931514	negative	53	FEMALE	WHITE	Stage IVA	Stage IVA	Head & Neck Squamous Cell Carcinoma	G2	2012	TUMOR FREE	552	0	552	Not available	Not available
TCGA-KU-A6H8-01A	HNSC	0.465909	negative	41	MALE	WHITE	Stage IVA	Stage I	Head & Neck Squamous Cell Carcinoma	G3	2013	WITH TUMOR	NA	1	327	Cetuximab	Clinical Progressive Disease
TCGA-MT-A51W-01A	HNSC	1.01179	negative	52	FEMALE	WHITE	Stage I	Stage I	Head & Neck Squamous Cell Carcinoma	G2	2012	TUMOR FREE	437	0	437	Not available	Not available
TCGA-MT-A51X-01A	HNSC	1.02556	negative	30	MALE	WHITE	Stage IVA	Stage IVA	Head & Neck Squamous Cell Carcinoma	G1	2012	TUMOR FREE	242	0	242	Not available	Not available
TCGA-MT-A67A-01A	HNSC	1.50239	negative	85	FEMALE	WHITE	Stage I	Stage I	Head & Neck Squamous Cell Carcinoma	G2	2011	TUMOR FREE	914	0	914	Not available	Not available
TCGA-MT-A67D-01A	HNSC	1.43645	negative	55	MALE	WHITE	Stage II	Stage II	Head & Neck Squamous Cell Carcinoma	G2	2012		56	0	56	Not available	Not available
TCGA-MT-A67F-01A	HNSC	1.07647	negative	60	FEMALE	WHITE	Stage IVA	Stage IVA	Head & Neck Squamous Cell Carcinoma	G2	2012	TUMOR FREE	384	0	384	Not available	Not available
TCGA-MT-A7BN-01A	HNSC	1.02838	negative	74	MALE	WHITE	Stage IVA	Stage IVA	Head & Neck Squamous Cell Carcinoma	G3	2013	WITH TUMOR	469	0	469	Not available	Not available
TCGA-MZ-A5BI-01A	HNSC	216.016	positive	53	MALE	WHITE		Stage IVA	Head & Neck Squamous Cell Carcinoma		2008		NA	1	217	Cisplatin	Complete Response
TCGA-MZ-A6I9-01A	HNSC	320.268	positive	68	MALE	WHITE		Stage IVA	Head & Neck Squamous Cell Carcinoma	G2	2012	WITH TUMOR	NA	1	489	Cisplatin	Complete Response
TCGA-MZ-A7D7-01A	HNSC	0.501524	negative	51	MALE	WHITE	Stage IVA	Stage IVA	Head & Neck Squamous Cell Carcinoma		2013	WITH TUMOR	547	0	547	Cisplatin	Complete Response
TCGA-P3-A5Q5-01A	HNSC	113.597	positive	54	MALE	WHITE	Stage IVA	Stage IVA	Head & Neck Squamous Cell Carcinoma Basaloid Type	G3	2004	TUMOR FREE	910	0	910	Not available	Not available
TCGA-P3-A5Q6-01A	HNSC	0.9815	negative	49	MALE	WHITE	Stage IVA	Stage III	Head & Neck Squamous Cell Carcinoma	G3	2005	WITH TUMOR	NA	1	480	Cisplatin	Complete Response
TCGA-P3-A5QA-01A	HNSC	1.23547	negative	41	MALE	[Unknown]	Stage I	Stage II	Head & Neck Squamous Cell Carcinoma	G3	2008	TUMOR FREE	2182	0	2182	Not available	Not available
TCGA-P3-A5QE-01A	HNSC	522.283	positive	49	MALE	WHITE	Stage III	Stage III	Head & Neck Squamous Cell Carcinoma Basaloid Type	G2	2009	TUMOR FREE	1559	0	1559	Not available	Not available
TCGA-P3-A5QF-01A	HNSC	181.037	positive	49	MALE	WHITE	Stage IVA	Stage IVA	Head & Neck Squamous Cell Carcinoma	G2	2009	WITH TUMOR	NA	1	330	Not available	Not available
TCGA-P3-A6SW-01A	HNSC	25.5487	positive	50	MALE	WHITE	Stage IVB	Stage IVA	Head & Neck Squamous Cell Carcinoma Basaloid Type	G3	2005	TUMOR FREE	1120	0	1120	Cisplatin	Complete Response
TCGA-P3-A6SX-01A	HNSC	0.523535	negative	67	MALE	WHITE	Stage III	Stage IVA	Head & Neck Squamous Cell Carcinoma	G2	2005	TUMOR FREE	NA	1	1430	Not available	Not available
TCGA-P3-A6T0-01A	HNSC	0.74797	negative	47	FEMALE	WHITE	Stage IVA	Stage IVA	Head & Neck Squamous Cell Carcinoma	G2	2007	TUMOR FREE	578	0	578	Not available	Not available
TCGA-P3-A6T2-01A	HNSC	0.541799	negative	45	MALE	WHITE	Stage IVA	Stage II	Head & Neck Squamous Cell Carcinoma	G2	2008	TUMOR FREE	2298	0	2298	Cisplatin	Complete Response
TCGA-P3-A6T3-01A	HNSC	0.617234	negative	49	MALE	WHITE	Stage IVA	Stage IVA	Head & Neck Squamous Cell Carcinoma	G2	2008	WITH TUMOR	NA	1	577	Cisplatin	Complete Response
TCGA-P3-A6T4-01A	HNSC	0.600193	negative	54	MALE	WHITE	Stage IVA	Stage IVA	Head & Neck Squamous Cell Carcinoma	G2	2008	WITH TUMOR	NA	1	62	Not available	Not available
TCGA-P3-A6T5-01A	HNSC	1.20463	negative	79	FEMALE	WHITE	Stage IVA	Stage IVA	Head & Neck Squamous Cell Carcinoma	G2	2009	WITH TUMOR	NA	1	882	Not available	Not available
TCGA-P3-A6T6-01A	HNSC	203.241	positive	53	MALE	WHITE	Stage IVA	Stage IVA	Head & Neck Squamous Cell Carcinoma	G3	2009	WITH TUMOR	NA	1	395	Cetuximab	Clinical Progressive Disease
TCGA-P3-A6T7-01A	HNSC	0.722247	negative	55	MALE	WHITE	Stage IVA	Stage III	Head & Neck Squamous Cell Carcinoma	G2	2010		NA	1	487	Cisplatin	Complete Response
TCGA-P3-A6T8-01A	HNSC	0.699099	negative	54	MALE	WHITE	Stage IVA	Stage IVA	Head & Neck Squamous Cell Carcinoma	G3	2010	TUMOR FREE	400	0	400	Cisplatin	Complete Response
TCGA-QK-A64Z-01A	HNSC	1.4418	negative	79	FEMALE	WHITE	Stage IVA	Stage II	Head & Neck Squamous Cell Carcinoma	G1	2011	WITH TUMOR	NA	1	641	Not available	Not available
TCGA-QK-A652-01A	HNSC	1.89292	negative	60	MALE	WHITE	Stage III	Stage II	Head & Neck Squamous Cell Carcinoma	G2	2013	TUMOR FREE	645	0	645	Not available	Not available
TCGA-QK-A6IF-01A	HNSC	123.228	positive	61	MALE	WHITE		Stage IVA	Head & Neck Squamous Cell Carcinoma	GX	2013	TUMOR FREE	704	0	704	Carboplatin	Complete Response
TCGA-QK-A6IG-01A	HNSC	0.952851	negative	69	MALE	WHITE	Stage III	Stage II	Head & Neck Squamous Cell Carcinoma	G2	2013	WITH TUMOR	NA	1	222	Carboplatin	Clinical Progressive Disease
TCGA-QK-A6IH-01A	HNSC	1.8856	negative	65	FEMALE	WHITE	Stage IVB	Stage IVA	Head & Neck Squamous Cell Carcinoma	G2	2013	WITH TUMOR	653	0	653	Paclitaxel	Clinical Progressive Disease
TCGA-QK-A6II-01A	HNSC	1.41084	negative	52	MALE	WHITE	Stage IVA	Stage III	Head & Neck Squamous Cell Carcinoma	G2	2013	WITH TUMOR	NA	1	284	Carboplatin	Clinical Progressive Disease
TCGA-QK-A6IJ-01A	HNSC	2.18255	negative	71	MALE	WHITE	Stage III	Stage II	Head & Neck Squamous Cell Carcinoma	G3	2013	TUMOR FREE	387	0	387	Not available	Not available
TCGA-QK-A6V9-01A	HNSC	327.214	positive	56	MALE	WHITE	Stage II	Stage II	Head & Neck Squamous Cell Carcinoma	G2	2012	TUMOR FREE	833	0	833	Not available	Not available
TCGA-QK-A6VB-01A	HNSC	0.420367	negative	66	MALE	WHITE	Stage IVA	Stage IVA	Head & Neck Squamous Cell Carcinoma	G2	2013	TUMOR FREE	641	0	641	Not available	Not available
TCGA-QK-A6VC-01A	HNSC	0.733276	negative	62	FEMALE	BLACK OR AFRICAN AMERICAN	Stage IVA	Stage IVA	Head & Neck Squamous Cell Carcinoma	G2	2013	TUMOR FREE	600	0	600	Not available	Not available
TCGA-QK-A8Z7-01A	HNSC	0.829372	negative	59	MALE	BLACK OR AFRICAN AMERICAN	Stage IVA	Stage IVA	Head & Neck Squamous Cell Carcinoma Basaloid Type		2013	TUMOR FREE	392	0	392	Carboplatin	Complete Response
TCGA-QK-A8Z8-01A	HNSC	0.788714	negative	60	FEMALE	BLACK OR AFRICAN AMERICAN	Stage IVC	Stage IVC	Head & Neck Squamous Cell Carcinoma	G2	2013	WITH TUMOR	NA	1	171	Not available	Not available
TCGA-QK-A8Z9-01B	HNSC	0.637327	negative	56	MALE	BLACK OR AFRICAN AMERICAN	Stage IVA	Stage IVA	Head & Neck Squamous Cell Carcinoma	G2	2013	WITH TUMOR	NA	1	449	Carboplatin	Complete Response
TCGA-QK-A8ZA-01A	HNSC	0.804282	negative	60	MALE	BLACK OR AFRICAN AMERICAN		Stage IVA	Head & Neck Squamous Cell Carcinoma	G2	2013	TUMOR FREE	NA	1	371	Not available	Not available
TCGA-QK-A8ZB-01A	HNSC	0.51178	negative	68	MALE	BLACK OR AFRICAN AMERICAN	Stage IVA	Stage IVA	Head & Neck Squamous Cell Carcinoma	G2	2013	TUMOR FREE	542	0	542	Not available	Not available
TCGA-QK-AA3J-01A	HNSC	0.808862	negative	69	MALE	BLACK OR AFRICAN AMERICAN	Stage I	Stage I	Head & Neck Squamous Cell Carcinoma Basaloid Type	G3	2013	TUMOR FREE	466	0	466	Not available	Not available
TCGA-QK-AA3K-01A	HNSC	0.80257	negative	60	MALE	BLACK OR AFRICAN AMERICAN	Stage IVA	Stage IVA	Head & Neck Squamous Cell Carcinoma	G2	2013		253	0	253	Not available	Not available
TCGA-RS-A6TO-01A	HNSC	0.513862	negative	82	FEMALE	WHITE	Stage IVA	Stage IVA	Head & Neck Squamous Cell Carcinoma	G2	2013	WITH TUMOR	NA	1	387	Cetuximab	Complete Response
TCGA-RS-A6TP-01A	HNSC	152.377	positive	58	MALE	WHITE	Stage II	Stage II	Head & Neck Squamous Cell Carcinoma	G3	2013	TUMOR FREE	516	0	516	Not available	Not available
TCGA-T2-A6WX-01A	HNSC	0.82127	negative	73	FEMALE	WHITE		Stage III	Head & Neck Squamous Cell Carcinoma	G1	2010	WITH TUMOR	NA	1	209	Carboplatin	Clinical Progressive Disease
TCGA-T2-A6WZ-01A	HNSC	1.6268	negative	53	MALE	WHITE		Stage IVA	Head & Neck Squamous Cell Carcinoma	G2	2012	WITH TUMOR	NA	1	484	px-866	Stable Disease
TCGA-T2-A6X0-01A	HNSC	71.6828	positive	49	MALE	WHITE		Stage IVA	Head & Neck Squamous Cell Carcinoma	G2	2012	TUMOR FREE	216	0	216	Cisplatin	Complete Response
TCGA-T2-A6X2-01A	HNSC	0.596775	negative	82	MALE	WHITE	Stage III	Stage III	Head & Neck Squamous Cell Carcinoma	G1	2011	TUMOR FREE	987	0	987	Not available	Not available
TCGA-T3-A92M-01A	HNSC	0.946192	negative	52	MALE	BLACK OR AFRICAN AMERICAN	Stage IVA	Stage IVA	Head & Neck Squamous Cell Carcinoma	G2	2013	WITH TUMOR	417	0	417	Not available	Not available
TCGA-T3-A92N-01A	HNSC	0.803666	negative	79	MALE	BLACK OR AFRICAN AMERICAN	Stage IVA	Stage IVC	Head & Neck Squamous Cell Carcinoma	G3	2013	WITH TUMOR	NA	1	95	Not available	Not available
TCGA-TN-A7HI-01A	HNSC	219.249	positive	56	MALE	WHITE	Stage IVA	Stage I	Head & Neck Squamous Cell Carcinoma	G3	2013	TUMOR FREE	412	0	412	Not available	Not available
TCGA-TN-A7HJ-01A	HNSC	0.899818	negative	51	MALE	WHITE	Stage IVA	Stage III	Head & Neck Squamous Cell Carcinoma	G2	2013	TUMOR FREE	403	0	403	Cisplatin	Complete Response
TCGA-TN-A7HL-01A	HNSC	75.2392	positive	59	MALE	WHITE	Stage IVA	Stage IVA	Head & Neck Squamous Cell Carcinoma	G2	2013	TUMOR FREE	619	0	619	Cisplatin	Complete Response
TCGA-UF-A718-01A	HNSC	0.541482	negative	62	MALE	WHITE	Stage IVA	Stage IVA	Head & Neck Squamous Cell Carcinoma	G2	2009	TUMOR FREE	1971	0	1971	Not available	Not available
TCGA-UF-A719-01A	HNSC	0.61117	negative	54	MALE	[Unknown]	Stage II	Stage III	Head & Neck Squamous Cell Carcinoma	G1	2009	TUMOR FREE	1663	0	1663	Not available	Not available
TCGA-UF-A71B-01A	HNSC	0.829369	negative	50	MALE	WHITE	Stage IVA	Stage IVA	Head & Neck Squamous Cell Carcinoma	G2	2010	TUMOR FREE	1506	0	1506	Not available	Not available
TCGA-UF-A71D-01A	HNSC	0.596186	negative	54	FEMALE	WHITE	Stage IVA	Stage IVA	Head & Neck Squamous Cell Carcinoma	G2	2010	TUMOR FREE	1461	0	1461	Not available	Not available
TCGA-UF-A71E-01A	HNSC	0.675861	negative	63	MALE	WHITE	Stage IVA	Stage IVA	Head & Neck Squamous Cell Carcinoma Basaloid Type	G3	2010	TUMOR FREE	NA	1	1504	Not available	Not available
TCGA-UF-A7J9-01A	HNSC	0.905844	negative	75	MALE	WHITE	Stage IVA	Stage IVA	Head & Neck Squamous Cell Carcinoma	G2	2011	TUMOR FREE	1358	0	1358	Not available	Not available
TCGA-UF-A7JA-01A	HNSC	0.85968	negative	66	FEMALE	WHITE	Stage IVA	Stage IVA	Head & Neck Squamous Cell Carcinoma	G2	2008	TUMOR FREE	2265	0	2265	Not available	Not available
TCGA-UF-A7JC-01A	HNSC	0.628631	negative	42	MALE	WHITE	Stage IVA	Stage III	Head & Neck Squamous Cell Carcinoma	G1	2012	WITH TUMOR	NA	1	546	Cisplatin	Complete Response
TCGA-UF-A7JD-01A	HNSC	0.599234	negative	71	MALE	[Unknown]	Stage IVA	Stage IVA	Head & Neck Squamous Cell Carcinoma	G3	2012	TUMOR FREE	NA	1	739	Not available	Not available
TCGA-UF-A7JF-01A	HNSC	0.791936	negative	80	MALE	WHITE	Stage IVA	Stage IVA	Head & Neck Squamous Cell Carcinoma	G2	2010	TUMOR FREE	1686	0	1686	Cisplatin	Complete Response
TCGA-UF-A7JH-01A	HNSC	0.59472	negative	59	MALE	BLACK OR AFRICAN AMERICAN	Stage IVA	Stage IVA	Head & Neck Squamous Cell Carcinoma	G1	2012	TUMOR FREE	896	0	896	Not available	Not available
TCGA-UF-A7JJ-01A	HNSC	0.495937	negative	68	MALE	[Unknown]	Stage IVA	Stage IVA	Head & Neck Squamous Cell Carcinoma	G1	2013	TUMOR FREE	549	0	549	Cisplatin	Complete Response
TCGA-UF-A7JK-01A	HNSC	0.606497	negative	59	MALE	[Unknown]	Stage IVA	Stage IVA	Head & Neck Squamous Cell Carcinoma	G2	2010	WITH TUMOR	NA	1	424	Cisplatin	Complete Response
TCGA-UF-A7JO-01A	HNSC	0.654298	negative	79	FEMALE	WHITE	Stage IVA	Stage IVA	Head & Neck Squamous Cell Carcinoma	G2	2009	WITH TUMOR	NA	1	631	Not available	Not available
TCGA-UF-A7JS-01A	HNSC	3.46098	negative	59	MALE	WHITE	Stage IVA	Stage IVA	Head & Neck Squamous Cell Carcinoma	G2	2012	WITH TUMOR	NA	1	680	Not available	Not available
TCGA-UF-A7JT-01A	HNSC	0.672686	negative	72	FEMALE	WHITE	Stage IVA	Stage IVA	Head & Neck Squamous Cell Carcinoma	G3	2009	WITH TUMOR	NA	1	993	Not available	Not available
TCGA-UF-A7JV-01A	HNSC	1.09118	negative	62	FEMALE	WHITE	Stage IVA	Stage IVA	Head & Neck Squamous Cell Carcinoma	G2	2011	WITH TUMOR	NA	1	90	Not available	Not available
TCGA-UP-A6WW-01A	HNSC	122.591	positive	58	MALE	WHITE		Stage IVA	Head & Neck Squamous Cell Carcinoma	G2	2013	TUMOR FREE	518	0	518	Not available	Not available
TCGA-WA-A7H4-01A	HNSC	0.437721	negative	69	MALE	WHITE	Stage II	Stage II	Head & Neck Squamous Cell Carcinoma	G3	2013	TUMOR FREE	443	0	443	Not available	Not available
TCGA-3Z-A93Z-01A	KIRC	1.00502	negative	69	MALE	BLACK OR AFRICAN AMERICAN	Stage I		Kidney Clear Cell Renal Carcinoma	G2	2013	TUMOR FREE	385	0	385	Not available	Not available
TCGA-6D-AA2E-01A	KIRC	1.18287	negative	68	FEMALE	BLACK OR AFRICAN AMERICAN	Stage I		Kidney Clear Cell Renal Carcinoma	G2	2013	TUMOR FREE	362	0	362	Not available	Not available
TCGA-A3-3306-01A	KIRC	3.07523	negative	67	MALE	WHITE	Stage I		Kidney Clear Cell Renal Carcinoma	G3	2005		1120	0	1120	Not available	Not available
TCGA-A3-3307-01A	KIRC	1.8609	negative	66	MALE		Stage III		Kidney Clear Cell Renal Carcinoma	G3	2005	WITH TUMOR	1436	0	1436	Not available	Not available
TCGA-A3-3308-01A	KIRC	3.56326	negative	77	FEMALE	WHITE	Stage III		Kidney Clear Cell Renal Carcinoma	G2	2006	TUMOR FREE	16	0	16	Not available	Not available
TCGA-A3-3311-01A	KIRC	2.42473	negative	57	MALE		Stage I		Kidney Clear Cell Renal Carcinoma	G2	2005	TUMOR FREE	NA	1	1191	Not available	Not available
TCGA-A3-3313-01A	KIRC	3.3797	negative	59	MALE	BLACK OR AFRICAN AMERICAN	Stage I		Kidney Clear Cell Renal Carcinoma	G3	2005	TUMOR FREE	735	1	735	Not available	Not available
TCGA-A3-3316-01A	KIRC	9.08485	positive	57	MALE	WHITE	Stage II		Kidney Clear Cell Renal Carcinoma	G3	2005	TUMOR FREE	1493	0	1493	Not available	Not available
TCGA-A3-3317-01A	KIRC	2.63465	negative	67	MALE		Stage II		Kidney Clear Cell Renal Carcinoma	G2	2005	TUMOR FREE	1491	0	1491	Not available	Not available
TCGA-A3-3319-01A	KIRC	2.6943	negative	70	MALE	WHITE	Stage I		Kidney Clear Cell Renal Carcinoma	G2	2006	TUMOR FREE	1130	0	1130	Not available	Not available
TCGA-A3-3320-01A	KIRC	2.96223	negative	52	FEMALE	WHITE	Stage I		Kidney Clear Cell Renal Carcinoma	G1	2005	TUMOR FREE	1508	0	1508	Not available	Not available
TCGA-A3-3322-01A	KIRC	4.52783	negative	51	MALE	WHITE	Stage I		Kidney Clear Cell Renal Carcinoma	G2	2006	TUMOR FREE	1478	0	1478	Not available	Not available
TCGA-A3-3323-01A	KIRC	4.76817	negative	53	MALE	WHITE	Stage I		Kidney Clear Cell Renal Carcinoma	G1	2006	TUMOR FREE	1106	0	1106	Not available	Not available
TCGA-A3-3324-01A	KIRC	3.54898	negative	51	MALE	WHITE	Stage I		Kidney Clear Cell Renal Carcinoma	G3	2006	TUMOR FREE	1186	0	1186	Not available	Not available
TCGA-A3-3325-01A	KIRC	2.43284	negative	52	MALE	WHITE	Stage I		Kidney Clear Cell Renal Carcinoma	G2	2006	TUMOR FREE	NA	1	1170	Not available	Not available
TCGA-A3-3326-01A	KIRC	7.59966	positive	47	MALE	WHITE	Stage I		Kidney Clear Cell Renal Carcinoma	G1	2006	TUMOR FREE	1137	0	1137	Not available	Not available
TCGA-A3-3328-01A	KIRC	1.44457	negative	79	MALE	WHITE	Stage I		Kidney Clear Cell Renal Carcinoma	G2	2007	TUMOR FREE	1385	0	1385	Not available	Not available
TCGA-A3-3329-01A	KIRC	2.68502	negative	75	MALE	WHITE	Stage I		Kidney Clear Cell Renal Carcinoma	G2	2007	TUMOR FREE	1624	0	1624	Not available	Not available
TCGA-A3-3331-01A	KIRC	3.461	negative	86	FEMALE	WHITE	Stage I		Kidney Clear Cell Renal Carcinoma	G2	2005	TUMOR FREE	1485	0	1485	Not available	Not available
TCGA-A3-3335-01A	KIRC	5.3118	positive	41	MALE	WHITE	Stage II		Kidney Clear Cell Renal Carcinoma	G4	2006	TUMOR FREE	1886	0	1886	Not available	Not available
TCGA-A3-3343-01A	KIRC	2.80063	negative	79	MALE	WHITE	Stage II		Kidney Clear Cell Renal Carcinoma	G3	2005	TUMOR FREE	945	0	945	Not available	Not available
TCGA-A3-3346-01A	KIRC	0.7552	negative	68	MALE	WHITE	Stage I		Kidney Clear Cell Renal Carcinoma	G3	2005	WITH TUMOR	NA	1	137	Not available	Not available
TCGA-A3-3347-01A	KIRC	4.57162	negative	76	FEMALE	WHITE	Stage III		Kidney Clear Cell Renal Carcinoma	G2	2005	WITH TUMOR	NA	1	1610	Not available	Not available
TCGA-A3-3349-01A	KIRC	6.18585	positive	34	FEMALE	WHITE	Stage I		Kidney Clear Cell Renal Carcinoma	G2	2006	TUMOR FREE	1385	0	1385	Not available	Not available
TCGA-A3-3351-01A	KIRC	4.31993	negative	42	MALE	WHITE	Stage II		Kidney Clear Cell Renal Carcinoma	G2	2007	TUMOR FREE	910	0	910	Not available	Not available
TCGA-A3-3352-01A	KIRC	2.33274	negative	74	MALE	WHITE	Stage III		Kidney Clear Cell Renal Carcinoma	G3	2005	TUMOR FREE	NA	1	561	Not available	Not available
TCGA-A3-3357-01A	KIRC	2.07308	negative	62	MALE	WHITE	Stage II		Kidney Clear Cell Renal Carcinoma	G3	2005	TUMOR FREE	2688	0	2688	Not available	Not available
TCGA-A3-3359-01A	KIRC	3.09592	negative	82	FEMALE	WHITE	Stage I		Kidney Clear Cell Renal Carcinoma	G2	2005	TUMOR FREE	2504	0	2504	Not available	Not available
TCGA-A3-3362-01A	KIRC	3.69862	negative	60	FEMALE	WHITE	Stage I		Kidney Clear Cell Renal Carcinoma	G2	2005	TUMOR FREE	1559	0	1559	Not available	Not available
TCGA-A3-3363-01A	KIRC	2.72142	negative	50	MALE	ASIAN	Stage II		Kidney Clear Cell Renal Carcinoma	G2	2006	TUMOR FREE	319	0	319	Not available	Not available
TCGA-A3-3365-01A	KIRC	4.15525	negative	46	MALE	WHITE	Stage I		Kidney Clear Cell Renal Carcinoma	G2	2006		873	0	873	Not available	Not available
TCGA-A3-3367-01A	KIRC	2.08701	negative	72	MALE	WHITE	Stage I		Kidney Clear Cell Renal Carcinoma	G3	2006	TUMOR FREE	2270	0	2270	Not available	Not available
TCGA-A3-3370-01A	KIRC	3.25627	negative	48	FEMALE	WHITE	Stage I		Kidney Clear Cell Renal Carcinoma	G2	2006	TUMOR FREE	2274	0	2274	Not available	Not available
TCGA-A3-3372-01A	KIRC	4.1596	negative	64	MALE	WHITE	Stage III		Kidney Clear Cell Renal Carcinoma	G2	2007	TUMOR FREE	735	0	735	Not available	Not available
TCGA-A3-3373-01A	KIRC	3.64758	negative	54	FEMALE	WHITE	Stage I		Kidney Clear Cell Renal Carcinoma	G3	2007	TUMOR FREE	1621	0	1621	Not available	Not available
TCGA-A3-3374-01A	KIRC	2.16845	negative	51	FEMALE	BLACK OR AFRICAN AMERICAN	Stage I		Kidney Clear Cell Renal Carcinoma	G2	2005		1314	0	1314	Not available	Not available
TCGA-A3-3376-01A	KIRC	5.4765	positive	51	MALE	BLACK OR AFRICAN AMERICAN	Stage I		Kidney Clear Cell Renal Carcinoma	G2	2006	TUMOR FREE	NA	1	1696	Not available	Not available
TCGA-A3-3378-01A	KIRC	2.77145	negative	60	MALE	WHITE	Stage I		Kidney Clear Cell Renal Carcinoma	G3	2006	TUMOR FREE	630	0	630	Not available	Not available
TCGA-A3-3380-01A	KIRC	11.8176	positive	54	MALE		Stage I		Kidney Clear Cell Renal Carcinoma	G2	2007	TUMOR FREE	567	0	567	Not available	Not available
TCGA-A3-3382-01A	KIRC	3.95045	negative	69	MALE	WHITE	Stage I		Kidney Clear Cell Renal Carcinoma	G3	2007	WITH TUMOR	574	0	574	Not available	Not available
TCGA-A3-3383-01A	KIRC	0.436933	negative	52	MALE	WHITE	Stage I		Kidney Clear Cell Renal Carcinoma	G2	2006		861	0	861	Not available	Not available
TCGA-A3-3385-01A	KIRC	2.50302	negative	46	FEMALE	WHITE	Stage I		Kidney Clear Cell Renal Carcinoma	G2	2007	TUMOR FREE	1993	0	1993	Not available	Not available
TCGA-A3-A6NI-01A	KIRC	1.00557	negative	47	MALE	BLACK OR AFRICAN AMERICAN	Stage I		Kidney Clear Cell Renal Carcinoma	G3	2011	TUMOR FREE	1018	0	1018	Not available	Not available
TCGA-A3-A6NJ-01A	KIRC	0.637857	negative	57	FEMALE	BLACK OR AFRICAN AMERICAN	Stage I		Kidney Clear Cell Renal Carcinoma	G1	2012	TUMOR FREE	468	0	468	Not available	Not available
TCGA-A3-A6NL-01A	KIRC	0.769692	negative	49	FEMALE	BLACK OR AFRICAN AMERICAN	Stage I		Kidney Clear Cell Renal Carcinoma	G2	2012	TUMOR FREE	689	0	689	Not available	Not available
TCGA-A3-A6NN-01A	KIRC	0.903197	negative	78	MALE	BLACK OR AFRICAN AMERICAN	Stage I		Kidney Clear Cell Renal Carcinoma	G2	2012	TUMOR FREE	3	0	3	Not available	Not available
TCGA-A3-A8CQ-01A	KIRC	1.01898	negative	59	FEMALE	BLACK OR AFRICAN AMERICAN	Stage I		Kidney Clear Cell Renal Carcinoma	G2	2011	TUMOR FREE	3	0	3	Not available	Not available
TCGA-A3-A8OU-01A	KIRC	0.965215	negative	74	FEMALE	BLACK OR AFRICAN AMERICAN	Stage I		Kidney Clear Cell Renal Carcinoma	G1	2011	TUMOR FREE	0	0	0	Not available	Not available
TCGA-A3-A8OV-01A	KIRC	0.856055	negative	75	MALE	BLACK OR AFRICAN AMERICAN	Stage I		Kidney Clear Cell Renal Carcinoma	G2	2011	TUMOR FREE	340	0	340	Not available	Not available
TCGA-A3-A8OW-01A	KIRC	1.33074	negative	37	MALE	BLACK OR AFRICAN AMERICAN	Stage III		Kidney Clear Cell Renal Carcinoma	G2	2011	TUMOR FREE	323	0	323	Not available	Not available
TCGA-A3-A8OX-01A	KIRC	0.608135	negative	65	FEMALE	BLACK OR AFRICAN AMERICAN	Stage I		Kidney Clear Cell Renal Carcinoma	G3	2012	TUMOR FREE	0	0	0	Not available	Not available
TCGA-AK-3427-01A	KIRC	3.04131	negative	65	MALE	WHITE	Stage I		Kidney Clear Cell Renal Carcinoma	GX	2004	TUMOR FREE	3583	0	3583	Not available	Not available
TCGA-AK-3428-01A	KIRC	6.46626	positive	62	MALE	WHITE	Stage III		Kidney Clear Cell Renal Carcinoma	G2	2004	TUMOR FREE	3728	0	3728	Not available	Not available
TCGA-AK-3429-01A	KIRC	3.80059	negative	54	FEMALE	WHITE	Stage II		Kidney Clear Cell Renal Carcinoma	G2	2004	TUMOR FREE	3328	0	3328	Not available	Not available
TCGA-AK-3431-01A	KIRC	11.9072	positive	62	FEMALE	WHITE	Stage II		Kidney Clear Cell Renal Carcinoma	G3	2004	TUMOR FREE	NA	1	2241	Not available	Not available
TCGA-AK-3433-01A	KIRC	5.54435	positive	48	FEMALE	WHITE	Stage II		Kidney Clear Cell Renal Carcinoma	GX	2004	TUMOR FREE	3409	0	3409	Not available	Not available
TCGA-AK-3434-01A	KIRC	8.7743	positive	72	MALE	WHITE	Stage I		Kidney Clear Cell Renal Carcinoma	G2	2004	WITH TUMOR	2087	0	2087	Not available	Not available
TCGA-AK-3436-01A	KIRC	11.6539	positive	40	MALE	WHITE	Stage IV		Kidney Clear Cell Renal Carcinoma	G2	2005	TUMOR FREE	3331	0	3331	Not available	Not available
TCGA-AK-3440-01A	KIRC	1.27179	negative	58	MALE	WHITE	Stage I		Kidney Clear Cell Renal Carcinoma	G3	2005	TUMOR FREE	2865	0	2865	Not available	Not available
TCGA-AK-3443-01A	KIRC	1.28282	negative	45	MALE	WHITE	Stage II		Kidney Clear Cell Renal Carcinoma	GX	2006	TUMOR FREE	1423	0	1423	Not available	Not available
TCGA-AK-3444-01A	KIRC	0.957955	negative	80	FEMALE	WHITE	Stage I		Kidney Clear Cell Renal Carcinoma	G2	2006	TUMOR FREE	1471	0	1471	Not available	Not available
TCGA-AK-3445-01A	KIRC	2.322	negative	69	MALE	WHITE	Stage III		Kidney Clear Cell Renal Carcinoma	G3	2006	TUMOR FREE	2392	0	2392	Not available	Not available
TCGA-AK-3447-01A	KIRC	0.279137	negative	83	MALE	WHITE	Stage II		Kidney Clear Cell Renal Carcinoma	G2	2006	TUMOR FREE	1217	0	1217	Not available	Not available
TCGA-AK-3450-01A	KIRC	1.88046	negative	85	FEMALE	WHITE	Stage I		Kidney Clear Cell Renal Carcinoma	G2	2006	TUMOR FREE	1779	0	1779	Not available	Not available
TCGA-AK-3451-01A	KIRC	4.14724	negative	48	MALE	WHITE	Stage II		Kidney Clear Cell Renal Carcinoma	G3	2006	TUMOR FREE	2868	0	2868	Not available	Not available
TCGA-AK-3455-01A	KIRC	6.59677	positive	71	FEMALE	WHITE	Stage III		Kidney Clear Cell Renal Carcinoma	G3	2007		NA	1	683	Not available	Not available
TCGA-AK-3456-01A	KIRC	5.49186	positive	48	MALE	BLACK OR AFRICAN AMERICAN	Stage II		Kidney Clear Cell Renal Carcinoma	G3	2007		1143	0	1143	Not available	Not available
TCGA-AK-3458-01A	KIRC	3.62095	negative	48	MALE	WHITE	Stage I		Kidney Clear Cell Renal Carcinoma	G3	2007	TUMOR FREE	1168	0	1168	Not available	Not available
TCGA-AK-3460-01A	KIRC	14.2331	positive	58	MALE	WHITE	Stage I		Kidney Clear Cell Renal Carcinoma	G2	2007	TUMOR FREE	2508	0	2508	Not available	Not available
TCGA-AK-3461-01A	KIRC	8.52701	positive	72	MALE	WHITE	Stage I		Kidney Clear Cell Renal Carcinoma	G2	2007	TUMOR FREE	2217	0	2217	Not available	Not available
TCGA-AK-3465-01A	KIRC	1.66272	negative	71	FEMALE	BLACK OR AFRICAN AMERICAN	Stage I		Kidney Clear Cell Renal Carcinoma	GX	2008	TUMOR FREE	369	0	369	Not available	Not available
TCGA-AS-3777-01A	KIRC	3.1304	negative	63	MALE	WHITE	Stage I		Kidney Clear Cell Renal Carcinoma		2009	TUMOR FREE	1238	0	1238	Not available	Not available
TCGA-AS-3778-01A	KIRC	1.16812	negative	35	MALE	WHITE	Stage I		Kidney Clear Cell Renal Carcinoma	G1	2010	TUMOR FREE	43	0	43	Not available	Not available
TCGA-B0-4688-01A	KIRC	3.39387	negative	46	MALE	WHITE	Stage IV		Kidney Clear Cell Renal Carcinoma	G4	2008	WITH TUMOR	NA	1	101	Not available	Not available
TCGA-B0-4690-01A	KIRC	2.39146	negative	65	MALE	WHITE	Stage IV		Kidney Clear Cell Renal Carcinoma	G3	2008	WITH TUMOR	NA	1	43	Not available	Not available
TCGA-B0-4691-01A	KIRC	2.07645	negative	55	MALE	WHITE	Stage IV		Kidney Clear Cell Renal Carcinoma	G3	2009	WITH TUMOR	NA	1	139	Not available	Not available
TCGA-B0-4693-01A	KIRC	6.03884	positive	72	FEMALE	WHITE	Stage III		Kidney Clear Cell Renal Carcinoma	G4	2009	TUMOR FREE	NA	1	77	Not available	Not available
TCGA-B0-4694-01A	KIRC	1.93442	negative	72	MALE	WHITE	Stage III		Kidney Clear Cell Renal Carcinoma	G4	2009	TUMOR FREE	NA	1	106	Not available	Not available
TCGA-B0-4696-01A	KIRC	16.6887	positive	58	MALE	WHITE	Stage III		Kidney Clear Cell Renal Carcinoma	G3	2001	WITH TUMOR	NA	1	866	Not available	Not available
TCGA-B0-4697-01A	KIRC	4.41706	negative	46	FEMALE	WHITE	Stage IV		Kidney Clear Cell Renal Carcinoma	G4	2003	WITH TUMOR	NA	1	578	Not available	Not available
TCGA-B0-4698-01A	KIRC	1.52406	negative	75	MALE	WHITE	Stage IV		Kidney Clear Cell Renal Carcinoma	G4	2003	WITH TUMOR	NA	1	42	Not available	Not available
TCGA-B0-4699-01A	KIRC	1.87085	negative	74	MALE	WHITE	Stage IV		Kidney Clear Cell Renal Carcinoma	G4	2004	[Discrepancy]	NA	1	110	Not available	Not available
TCGA-B0-4701-01A	KIRC	4.13516	negative	66	FEMALE	WHITE	Stage IV		Kidney Clear Cell Renal Carcinoma	G3	2005	WITH TUMOR	NA	1	238	Not available	Not available
TCGA-B0-4703-01A	KIRC	2.79808	negative	51	MALE	WHITE	Stage IV		Kidney Clear Cell Renal Carcinoma	G4	2005	WITH TUMOR	NA	1	182	Not available	Not available
TCGA-B0-4706-01A	KIRC	1.95399	negative	61	MALE	WHITE	Stage III		Kidney Clear Cell Renal Carcinoma	G4	2007	TUMOR FREE	26	1	65	Not available	Not available
TCGA-B0-4707-01A	KIRC	3.91085	negative	63	MALE	WHITE	Stage III		Kidney Clear Cell Renal Carcinoma	G4	2008	WITH TUMOR	NA	1	600	Not available	Not available
TCGA-B0-4710-01A	KIRC	1.08206	negative	75	FEMALE	WHITE	Stage III		Kidney Clear Cell Renal Carcinoma	G3	2010	TUMOR FREE	1755	0	1755	Not available	Not available
TCGA-B0-4713-01A	KIRC	10.5318	positive	76	FEMALE	WHITE	Stage III		Kidney Clear Cell Renal Carcinoma	G2	2010	WITH TUMOR	NA	1	202	Not available	Not available
TCGA-B0-4714-01A	KIRC	3.87745	negative	81	MALE	WHITE	Stage IV		Kidney Clear Cell Renal Carcinoma	G3	2010	WITH TUMOR	NA	1	99	Not available	Not available
TCGA-B0-4718-01A	KIRC	10.9789	positive	57	MALE	WHITE	Stage III		Kidney Clear Cell Renal Carcinoma	G2	2010	WITH TUMOR	1778	0	1778	Not available	Not available
TCGA-B0-4810-01A	KIRC	3.57541	negative	47	MALE	WHITE	Stage III		Kidney Clear Cell Renal Carcinoma	G3	2001	WITH TUMOR	NA	1	478	Not available	Not available
TCGA-B0-4811-01A	KIRC	3.87873	negative	48	MALE	WHITE	Stage III		Kidney Clear Cell Renal Carcinoma	G3	2001	WITH TUMOR	NA	1	1417	Not available	Not available
TCGA-B0-4813-01A	KIRC	10.8264	positive	68	MALE	WHITE	Stage III		Kidney Clear Cell Renal Carcinoma	G3	2001	TUMOR FREE	18	1	18	Not available	Not available
TCGA-B0-4814-01A	KIRC	2.55265	negative	58	MALE	WHITE	Stage IV		Kidney Clear Cell Renal Carcinoma	G3	2001	WITH TUMOR	NA	1	168	Not available	Not available
TCGA-B0-4815-01A	KIRC	1.28289	negative	65	MALE	WHITE	Stage III		Kidney Clear Cell Renal Carcinoma	G4	2001	WITH TUMOR	NA	1	1588	Not available	Not available
TCGA-B0-4816-01A	KIRC	1.99982	negative	49	MALE	WHITE	Stage II		Kidney Clear Cell Renal Carcinoma	G3	2002	WITH TUMOR	NA	1	1371	Not available	Not available
TCGA-B0-4817-01A	KIRC	3.15959	negative	81	MALE	WHITE	Stage III		Kidney Clear Cell Renal Carcinoma	G3	2002	TUMOR FREE	NA	1	1019	Not available	Not available
TCGA-B0-4818-01A	KIRC	1.24987	negative	68	FEMALE	WHITE	Stage II		Kidney Clear Cell Renal Carcinoma	G3	2002	WITH TUMOR	NA	1	510	Not available	Not available
TCGA-B0-4819-01A	KIRC	0.997344	negative	60	FEMALE	WHITE	Stage IV		Kidney Clear Cell Renal Carcinoma	G4	2002	TUMOR FREE	183	1	183	Not available	Not available
TCGA-B0-4821-01A	KIRC	2.07462	negative	68	FEMALE	ASIAN	Stage III		Kidney Clear Cell Renal Carcinoma	G3	2002	WITH TUMOR	NA	1	1230	Not available	Not available
TCGA-B0-4822-01A	KIRC	0.97401	negative	78	MALE	WHITE	Stage II		Kidney Clear Cell Renal Carcinoma	G4	2002	WITH TUMOR	NA	1	1111	Not available	Not available
TCGA-B0-4823-01A	KIRC	3.63846	negative	88	MALE	WHITE	Stage I		Kidney Clear Cell Renal Carcinoma	G2	2002	TUMOR FREE	NA	1	454	Not available	Not available
TCGA-B0-4824-01A	KIRC	9.64353	positive	49	FEMALE	WHITE	Stage I		Kidney Clear Cell Renal Carcinoma	G3	2002	TUMOR FREE	NA	1	1657	Not available	Not available
TCGA-B0-4827-01A	KIRC	3.12749	negative	77	FEMALE	WHITE	Stage III		Kidney Clear Cell Renal Carcinoma	G4	2002	WITH TUMOR	NA	1	885	Not available	Not available
TCGA-B0-4828-01A	KIRC	8.73218	positive	79	MALE	WHITE	Stage IV		Kidney Clear Cell Renal Carcinoma	G3	2003	WITH TUMOR	NA	1	307	Not available	Not available
TCGA-B0-4833-01A	KIRC	11.6522	positive	82	FEMALE	WHITE	Stage I		Kidney Clear Cell Renal Carcinoma	G2	2003	WITH TUMOR	NA	1	2386	Not available	Not available
TCGA-B0-4834-01A	KIRC	1.21249	negative	49	MALE	WHITE	Stage I		Kidney Clear Cell Renal Carcinoma	G3	2003	TUMOR FREE	NA	1	2090	Not available	Not available
TCGA-B0-4836-01A	KIRC	2.93763	negative	61	MALE	WHITE	Stage IV		Kidney Clear Cell Renal Carcinoma	G3	2003	WITH TUMOR	NA	1	1238	Not available	Not available
TCGA-B0-4837-01A	KIRC	5.2513	positive	63	MALE	WHITE	Stage I		Kidney Clear Cell Renal Carcinoma	G3	2003	WITH TUMOR	NA	1	1378	Tyrosine kinase inhibitor	Clinical Progressive Disease
TCGA-B0-4838-01A	KIRC	2.45418	negative	69	FEMALE	WHITE	Stage I		Kidney Clear Cell Renal Carcinoma	G3	2003	TUMOR FREE	NA	1	834	Not available	Not available
TCGA-B0-4839-01A	KIRC	2.49645	negative	80	FEMALE	WHITE	Stage I		Kidney Clear Cell Renal Carcinoma	G2	2003	TUMOR FREE	NA	1	1639	Not available	Not available
TCGA-B0-4841-01A	KIRC	8.40278	positive	63	MALE	WHITE	Stage IV		Kidney Clear Cell Renal Carcinoma	G3	2004	WITH TUMOR	NA	1	204	Infliximab	Clinical Progressive Disease
TCGA-B0-4842-01A	KIRC	2.52961	negative	73	FEMALE	WHITE	Stage III		Kidney Clear Cell Renal Carcinoma	G4	2004	WITH TUMOR	NA	1	1724	Not available	Not available
TCGA-B0-4843-01A	KIRC	3.49786	negative	57	MALE	WHITE	Stage III		Kidney Clear Cell Renal Carcinoma	G3	2004	WITH TUMOR	NA	1	320	Not available	Not available
TCGA-B0-4844-01A	KIRC	3.15391	negative	60	MALE	WHITE	Stage IV		Kidney Clear Cell Renal Carcinoma	G3	2004	WITH TUMOR	NA	1	313	Aldesleukin	Clinical Progressive Disease
TCGA-B0-4845-01A	KIRC	3.0535	negative	70	MALE	WHITE	Stage IV		Kidney Clear Cell Renal Carcinoma	G2	2003	WITH TUMOR	NA	1	1986	Not available	Not available
TCGA-B0-4846-01A	KIRC	2.84047	negative	52	MALE	WHITE	Stage IV		Kidney Clear Cell Renal Carcinoma	G2	2004	WITH TUMOR	NA	1	1200	Infliximab	Clinical Progressive Disease
TCGA-B0-4847-01A	KIRC	2.62432	negative	60	MALE	WHITE	Stage IV		Kidney Clear Cell Renal Carcinoma	G3	2004	[Discrepancy]	NA	1	793	Not available	Not available
TCGA-B0-4848-01A	KIRC	8.92984	positive	54	MALE	WHITE	Stage III		Kidney Clear Cell Renal Carcinoma	G3	2004	WITH TUMOR	NA	1	883	Not available	Not available
TCGA-B0-4849-01A	KIRC	15.5476	positive	51	MALE	WHITE	Stage III		Kidney Clear Cell Renal Carcinoma	G3	2004	WITH TUMOR	NA	1	69	Not available	Not available
TCGA-B0-4852-01A	KIRC	1.05125	negative	78	FEMALE	WHITE	Stage II		Kidney Clear Cell Renal Carcinoma	G2	2004	WITH TUMOR	NA	1	1121	Not available	Not available
TCGA-B0-4945-01A	KIRC	3.94958	negative	75	FEMALE	WHITE	Stage I		Kidney Clear Cell Renal Carcinoma	G2	2003	TUMOR FREE	NA	1	2145	Not available	Not available
TCGA-B0-5075-01A	KIRC	1.90909	negative	77	FEMALE	WHITE	Stage III		Kidney Clear Cell Renal Carcinoma	G2	2005	TUMOR FREE	NA	1	637	Not available	Not available
TCGA-B0-5077-01A	KIRC	2.1551	negative	77	MALE	WHITE	Stage I		Kidney Clear Cell Renal Carcinoma	G3	2005	TUMOR FREE	NA	1	1317	Not available	Not available
TCGA-B0-5080-01A	KIRC	1.72782	negative	63	MALE	WHITE	Stage IV		Kidney Clear Cell Renal Carcinoma	G3	2005	WITH TUMOR	NA	1	342	Not available	Not available
TCGA-B0-5081-01A	KIRC	1.86082	negative	79	FEMALE	WHITE	Stage III		Kidney Clear Cell Renal Carcinoma	G2	2005	WITH TUMOR	NA	1	362	Not available	Not available
TCGA-B0-5083-01A	KIRC	1.0859	negative	63	MALE	WHITE	Stage I		Kidney Clear Cell Renal Carcinoma	G3	2005	WITH TUMOR	NA	1	1045	Not available	Not available
TCGA-B0-5084-01A	KIRC	2.07926	negative	33	MALE	WHITE	Stage IV		Kidney Clear Cell Renal Carcinoma	G3	2006	WITH TUMOR	NA	1	222	Not available	Not available
TCGA-B0-5085-01A	KIRC	2.71048	negative	76	FEMALE	WHITE	Stage III		Kidney Clear Cell Renal Carcinoma	G3	2005	TUMOR FREE	NA	1	770	Not available	Not available
TCGA-B0-5088-01A	KIRC	2.65021	negative	53	MALE	WHITE	Stage I		Kidney Clear Cell Renal Carcinoma	G3	2006	TUMOR FREE	NA	1	563	Not available	Not available
TCGA-B0-5092-01A	KIRC	4.04719	negative	53	FEMALE	WHITE	Stage IV		Kidney Clear Cell Renal Carcinoma	G3	2008	WITH TUMOR	NA	1	459	Not available	Not available
TCGA-B0-5094-01A	KIRC	2.52743	negative	62	MALE	WHITE	Stage IV		Kidney Clear Cell Renal Carcinoma	G2	2008	WITH TUMOR	NA	1	333	Temsirolimus	Clinical Progressive Disease
TCGA-B0-5095-01A	KIRC	2.79562	negative	81	MALE	WHITE	Stage III		Kidney Clear Cell Renal Carcinoma	G3	2008	TUMOR FREE	NA	1	245	Not available	Not available
TCGA-B0-5096-01A	KIRC	4.73197	negative	72	FEMALE	WHITE	Stage III		Kidney Clear Cell Renal Carcinoma	GX	1998	TUMOR FREE	NA	1	68	Not available	Not available
TCGA-B0-5097-01A	KIRC	2.41472	negative	59	FEMALE	WHITE	Stage III		Kidney Clear Cell Renal Carcinoma	G2	2010	WITH TUMOR	665	0	665	Not available	Not available
TCGA-B0-5098-01A	KIRC	2.32562	negative	53	FEMALE	BLACK OR AFRICAN AMERICAN	Stage I		Kidney Clear Cell Renal Carcinoma	G3	1998	[Discrepancy]	NA	1	1584	Not available	Not available
TCGA-B0-5099-01A	KIRC	1.97354	negative	88	FEMALE	WHITE	Stage III		Kidney Clear Cell Renal Carcinoma	G3	2002	[Discrepancy]	NA	1	485	Not available	Not available
TCGA-B0-5100-01A	KIRC	4.77822	negative	72	MALE	BLACK OR AFRICAN AMERICAN	Stage III		Kidney Clear Cell Renal Carcinoma	G3	1998	WITH TUMOR	NA	1	1913	Not available	Not available
TCGA-B0-5102-01A	KIRC	3.17197	negative	74	FEMALE	WHITE	Stage I		Kidney Clear Cell Renal Carcinoma	G3	1999	[Discrepancy]	NA	1	2764	Not available	Not available
TCGA-B0-5104-01A	KIRC	2.06957	negative	90	FEMALE	WHITE	Stage I		Kidney Clear Cell Renal Carcinoma	G2	2002	TUMOR FREE	NA	1	2752	Not available	Not available
TCGA-B0-5106-01A	KIRC	3.30595	negative	64	MALE	WHITE	Stage I		Kidney Clear Cell Renal Carcinoma	G2	2004	TUMOR FREE	NA	1	1598	Not available	Not available
TCGA-B0-5107-01A	KIRC	3.12594	negative	65	FEMALE	WHITE	Stage IV		Kidney Clear Cell Renal Carcinoma	G4	2007	WITH TUMOR	NA	1	927	Sunitinib	Clinical Progressive Disease
TCGA-B0-5108-01A	KIRC	2.48202	negative	54	MALE	WHITE	Stage III		Kidney Clear Cell Renal Carcinoma	G2	2009	TUMOR FREE	1782	0	1782	Not available	Not available
TCGA-B0-5109-01A	KIRC	1.90965	negative	69	MALE	WHITE	Stage III		Kidney Clear Cell Renal Carcinoma	G4	2009	WITH TUMOR	NA	1	587	Not available	Not available
TCGA-B0-5110-01A	KIRC	2.1782	negative	71	FEMALE	WHITE	Stage I		Kidney Clear Cell Renal Carcinoma	G2	2009	TUMOR FREE	2009	0	2009	Not available	Not available
TCGA-B0-5113-01A	KIRC	3.11653	negative	69	FEMALE	WHITE	Stage III		Kidney Clear Cell Renal Carcinoma	G2	2010	TUMOR FREE	1175	0	1175	Not available	Not available
TCGA-B0-5115-01A	KIRC	2.74065	negative	43	MALE	WHITE	Stage IV		Kidney Clear Cell Renal Carcinoma	G3	2009	WITH TUMOR	1604	0	1604	Pazopanib	Stable Disease
TCGA-B0-5116-01A	KIRC	2.26158	negative	52	MALE	WHITE	Stage III		Kidney Clear Cell Renal Carcinoma	G3	2010	WITH TUMOR	1274	0	1274	Not available	Not available
TCGA-B0-5117-01A	KIRC	1.91029	negative	40	MALE	WHITE	Stage I		Kidney Clear Cell Renal Carcinoma	G2	2010	TUMOR FREE	1608	0	1608	Not available	Not available
TCGA-B0-5119-01A	KIRC	2.44306	negative	61	FEMALE	WHITE	Stage I		Kidney Clear Cell Renal Carcinoma	G2	2010	TUMOR FREE	1552	0	1552	Not available	Not available
TCGA-B0-5120-01A	KIRC	2.41532	negative	72	FEMALE	WHITE	Stage I		Kidney Clear Cell Renal Carcinoma	G2	2010	TUMOR FREE	1169	0	1169	Not available	Not available
TCGA-B0-5121-01A	KIRC	1.16741	negative	56	MALE	WHITE	Stage I		Kidney Clear Cell Renal Carcinoma	G2	2010	TUMOR FREE	1485	0	1485	Not available	Not available
TCGA-B0-5399-01A	KIRC	3.39821	negative	46	MALE	WHITE	Stage I		Kidney Clear Cell Renal Carcinoma	G2	2010	TUMOR FREE	1411	0	1411	Not available	Not available
TCGA-B0-5400-01A	KIRC	0.698762	negative	59	FEMALE	WHITE	Stage III		Kidney Clear Cell Renal Carcinoma	G4	2008	TUMOR FREE	1733	0	1733	Not available	Not available
TCGA-B0-5692-01A	KIRC	1.51197	negative	66	FEMALE	WHITE	Stage III		Kidney Clear Cell Renal Carcinoma	G3	2004	TUMOR FREE	3944	0	3944	Not available	Not available
TCGA-B0-5693-01A	KIRC	1.53398	negative	47	FEMALE	WHITE	Stage I		Kidney Clear Cell Renal Carcinoma	G2	2003	TUMOR FREE	4074	0	4074	Not available	Not available
TCGA-B0-5695-01A	KIRC	1.18724	negative	61	FEMALE	WHITE	Stage I		Kidney Clear Cell Renal Carcinoma	G2	2007	TUMOR FREE	2150	0	2150	Not available	Not available
TCGA-B0-5698-01A	KIRC	0.969468	negative	77	MALE	BLACK OR AFRICAN AMERICAN	Stage I		Kidney Clear Cell Renal Carcinoma	G3	2005	TUMOR FREE	3631	0	3631	Not available	Not available
TCGA-B0-5700-01A	KIRC	1.07855	negative	77	MALE	WHITE	Stage I		Kidney Clear Cell Renal Carcinoma	G2	2009	TUMOR FREE	1790	0	1790	Not available	Not available
TCGA-B0-5702-01A	KIRC	0.550258	negative	71	MALE	WHITE	Stage I		Kidney Clear Cell Renal Carcinoma	G2	2007	TUMOR FREE	2172	0	2172	Not available	Not available
TCGA-B0-5707-01A	KIRC	0.705561	negative	39	FEMALE	WHITE	Stage I		Kidney Clear Cell Renal Carcinoma	G3	2004	TUMOR FREE	3744	0	3744	Not available	Not available
TCGA-B0-5710-01A	KIRC	1.47399	negative	57	MALE	WHITE	Stage I		Kidney Clear Cell Renal Carcinoma	G2	2008	WITH TUMOR	2430	0	2430	Not available	Not available
TCGA-B0-5713-01A	KIRC	1.8417	negative	75	FEMALE	WHITE	Stage III		Kidney Clear Cell Renal Carcinoma	G3	2006	TUMOR FREE	2782	0	2782	Not available	Not available
TCGA-B0-5812-01A	KIRC	2.05518	negative	53	MALE	WHITE	Stage I		Kidney Clear Cell Renal Carcinoma	G3	2003	TUMOR FREE	3834	0	3834	Not available	Not available
TCGA-B2-4098-01A	KIRC	1.08036	negative	72	FEMALE	BLACK OR AFRICAN AMERICAN	Stage I		Kidney Clear Cell Renal Carcinoma	G2	2010	TUMOR FREE	NA	1	51	Not available	Not available
TCGA-B2-4099-01A	KIRC	2.38813	negative	83	MALE	WHITE	Stage I		Kidney Clear Cell Renal Carcinoma	G3	2010	TUMOR FREE	972	0	972	Not available	Not available
TCGA-B2-4101-01A	KIRC	3.1658	negative	52	MALE	WHITE	Stage II		Kidney Clear Cell Renal Carcinoma	G3	2010	TUMOR FREE	648	0	648	Not available	Not available
TCGA-B2-4102-01A	KIRC	3.93873	negative	61	MALE	WHITE	Stage I		Kidney Clear Cell Renal Carcinoma	G2	2010	TUMOR FREE	952	0	952	Not available	Not available
TCGA-B2-5639-01A	KIRC	0.663775	negative	46	MALE	WHITE	Stage IV		Kidney Clear Cell Renal Carcinoma	G3	2010	WITH TUMOR	NA	1	1003	Not available	Not available
TCGA-B2-A4SR-01A	KIRC	1.92328	negative	61	MALE	BLACK OR AFRICAN AMERICAN	Stage II		Kidney Clear Cell Renal Carcinoma		2012	TUMOR FREE	507	0	507	Not available	Not available
TCGA-B4-5377-01A	KIRC	1.60985	negative	68	FEMALE	WHITE	Stage IV		Kidney Clear Cell Renal Carcinoma	G3	2010	TUMOR FREE	365	0	365	Not available	Not available
TCGA-B4-5378-01A	KIRC	0.697515	negative	62	MALE	WHITE	Stage I		Kidney Clear Cell Renal Carcinoma	G2	2010	TUMOR FREE	175	0	175	Not available	Not available
TCGA-B4-5832-01A	KIRC	2.28093	negative	65	MALE	WHITE	Stage III		Kidney Clear Cell Renal Carcinoma	G2	2010	TUMOR FREE	155	0	155	Not available	Not available
TCGA-B4-5834-01A	KIRC	2.62142	negative	59	MALE	WHITE	Stage I		Kidney Clear Cell Renal Carcinoma	G1	2010	TUMOR FREE	38	0	38	Not available	Not available
TCGA-B4-5835-01A	KIRC	1.09643	negative	64	FEMALE	WHITE	Stage I		Kidney Clear Cell Renal Carcinoma	G2	2010	TUMOR FREE	16	0	16	Not available	Not available
TCGA-B4-5836-01A	KIRC	1.63057	negative	61	FEMALE	WHITE	Stage I		Kidney Clear Cell Renal Carcinoma	G2	2010	TUMOR FREE	141	0	141	Not available	Not available
TCGA-B4-5838-01A	KIRC	0.660238	negative	52	MALE	WHITE	[Discrepancy]		Kidney Clear Cell Renal Carcinoma	G2	2010	WITH TUMOR	166	0	166	Not available	Not available
TCGA-B4-5843-01A	KIRC	1.30401	negative	45	MALE	WHITE	Stage I		Kidney Clear Cell Renal Carcinoma	G2	2010	TUMOR FREE	11	0	11	Not available	Not available
TCGA-B4-5844-01A	KIRC	1.27583	negative	61	FEMALE	WHITE	Stage II		Kidney Clear Cell Renal Carcinoma	G1	2010	TUMOR FREE	7	0	7	Not available	Not available
TCGA-B8-4143-01A	KIRC	4.04964	negative	66	FEMALE	WHITE	Stage IV		Kidney Clear Cell Renal Carcinoma	G3	2002	WITH TUMOR	NA	1	709	Not available	Not available
TCGA-B8-4146-01B	KIRC	0.963627	negative	41	FEMALE	WHITE	Stage I		Kidney Clear Cell Renal Carcinoma	G2	2009	TUMOR FREE	511	0	511	Not available	Not available
TCGA-B8-4148-01A	KIRC	1.73609	negative	63	FEMALE	WHITE	Stage I		Kidney Clear Cell Renal Carcinoma	G3	2009	TUMOR FREE	1520	0	1520	Not available	Not available
TCGA-B8-4151-01A	KIRC	3.02228	negative	51	FEMALE	WHITE	Stage III		Kidney Clear Cell Renal Carcinoma	G2	2009	TUMOR FREE	1299	0	1299	Not available	Not available
TCGA-B8-4153-01B	KIRC	1.06755	negative	74	MALE	WHITE	Stage III		Kidney Clear Cell Renal Carcinoma	G3	2010	WITH TUMOR	762	0	762	Not available	Not available
TCGA-B8-4154-01A	KIRC	2.58413	negative	73	FEMALE	WHITE	Stage I		Kidney Clear Cell Renal Carcinoma	G2	2010	TUMOR FREE	1380	0	1380	Not available	Not available
TCGA-B8-4621-01A	KIRC	1.18732	negative	63	MALE	BLACK OR AFRICAN AMERICAN	Stage I		Kidney Clear Cell Renal Carcinoma	G3	2010	TUMOR FREE	788	0	788	Not available	Not available
TCGA-B8-5158-01A	KIRC	0.841147	negative	56	MALE	WHITE	Stage III		Kidney Clear Cell Renal Carcinoma	G4	2010	TUMOR FREE	1218	0	1218	Not available	Not available
TCGA-B8-5159-01A	KIRC	1.10608	negative	61	FEMALE	WHITE	Stage I		Kidney Clear Cell Renal Carcinoma	G3	2010	TUMOR FREE	722	0	722	Not available	Not available
TCGA-B8-5162-01A	KIRC	1.42757	negative	62	MALE	WHITE	Stage II		Kidney Clear Cell Renal Carcinoma	G2	2010	TUMOR FREE	36	0	36	Not available	Not available
TCGA-B8-5163-01A	KIRC	1.03408	negative	63	FEMALE	WHITE	Stage III		Kidney Clear Cell Renal Carcinoma	G3	2010	TUMOR FREE	822	0	822	Not available	Not available
TCGA-B8-5164-01A	KIRC	1.50799	negative	65	MALE	WHITE	Stage III		Kidney Clear Cell Renal Carcinoma	G3	2010	TUMOR FREE	26	0	26	Not available	Not available
TCGA-B8-5165-01A	KIRC	2.08521	negative	43	MALE	WHITE	Stage I		Kidney Clear Cell Renal Carcinoma	G2	2010	TUMOR FREE	737	0	737	Not available	Not available
TCGA-B8-5545-01A	KIRC	1.57706	negative	42	MALE	BLACK OR AFRICAN AMERICAN	Stage I		Kidney Clear Cell Renal Carcinoma	G2	2010	TUMOR FREE	1525	0	1525	Not available	Not available
TCGA-B8-5546-01A	KIRC	0.624419	negative	38	FEMALE	BLACK OR AFRICAN AMERICAN	Stage I		Kidney Clear Cell Renal Carcinoma	G2	2010	TUMOR FREE	505	0	505	Not available	Not available
TCGA-B8-5550-01A	KIRC	1.17098	negative	71	MALE	WHITE	Stage III		Kidney Clear Cell Renal Carcinoma	G3	2010	WITH TUMOR	1476	0	1476	Not available	Not available
TCGA-B8-5551-01A	KIRC	1.25855	negative	65	FEMALE	BLACK OR AFRICAN AMERICAN	Stage I		Kidney Clear Cell Renal Carcinoma	G3	2010	TUMOR FREE	16	0	16	Not available	Not available
TCGA-B8-5553-01A	KIRC	1.22325	negative	67	FEMALE	WHITE	Stage I		Kidney Clear Cell Renal Carcinoma	G2	2010	TUMOR FREE	435	0	435	Not available	Not available
TCGA-B8-A54D-01A	KIRC	0.533972	negative	69	MALE	BLACK OR AFRICAN AMERICAN	Stage III		Kidney Clear Cell Renal Carcinoma	G2	2011	TUMOR FREE	830	0	830	Not available	Not available
TCGA-B8-A54E-01A	KIRC	0.396643	negative	62	FEMALE	BLACK OR AFRICAN AMERICAN	Stage I		Kidney Clear Cell Renal Carcinoma	G3	2011	TUMOR FREE	909	0	909	Not available	Not available
TCGA-B8-A54F-01A	KIRC	1.0382	negative	49	FEMALE	BLACK OR AFRICAN AMERICAN	Stage I		Kidney Clear Cell Renal Carcinoma	G2	2012	TUMOR FREE	519	0	519	Not available	Not available
TCGA-B8-A54G-01A	KIRC	1.27723	negative	50	MALE	BLACK OR AFRICAN AMERICAN	Stage I		Kidney Clear Cell Renal Carcinoma	G3	2012	TUMOR FREE	53	0	53	Not available	Not available
TCGA-B8-A54H-01A	KIRC	0.859424	negative	69	FEMALE	BLACK OR AFRICAN AMERICAN	Stage II		Kidney Clear Cell Renal Carcinoma	G3	2012	TUMOR FREE	256	0	256	Not available	Not available
TCGA-B8-A54I-01A	KIRC	0.519057	negative	48	MALE	BLACK OR AFRICAN AMERICAN	Stage I		Kidney Clear Cell Renal Carcinoma	G3	2012	TUMOR FREE	150	0	150	Not available	Not available
TCGA-B8-A54J-01A	KIRC	0.740504	negative	60	MALE	BLACK OR AFRICAN AMERICAN	Stage II		Kidney Clear Cell Renal Carcinoma	G2	2012	TUMOR FREE	528	0	528	Not available	Not available
TCGA-B8-A54K-01A	KIRC	0.75259	negative	61	MALE	BLACK OR AFRICAN AMERICAN	Stage I		Kidney Clear Cell Renal Carcinoma	G1	2012	TUMOR FREE	469	0	469	Not available	Not available
TCGA-B8-A7U6-01A	KIRC	1.22961	negative	54	FEMALE	BLACK OR AFRICAN AMERICAN	Stage I		Kidney Clear Cell Renal Carcinoma	G3	2013	TUMOR FREE	495	0	495	Not available	Not available
TCGA-B8-A8YJ-01A	KIRC	1.15965	negative	60	FEMALE	BLACK OR AFRICAN AMERICAN	Stage I		Kidney Clear Cell Renal Carcinoma	G2	2013	TUMOR FREE	431	0	431	Not available	Not available
TCGA-BP-4158-01A	KIRC	5.30394	positive	69	MALE	WHITE	Stage I		Kidney Clear Cell Renal Carcinoma	G2	2001	TUMOR FREE	3377	0	3377	Not available	Not available
TCGA-BP-4159-01A	KIRC	6.66009	positive	70	MALE	WHITE	Stage I		Kidney Clear Cell Renal Carcinoma	G2	2002	WITH TUMOR	NA	1	2601	Not available	Not available
TCGA-BP-4160-01A	KIRC	3.98274	negative	67	MALE	WHITE	Stage III		Kidney Clear Cell Renal Carcinoma	G2	2002	TUMOR FREE	2881	0	2881	Not available	Not available
TCGA-BP-4161-01A	KIRC	2.98585	negative	74	MALE	WHITE	Stage I		Kidney Clear Cell Renal Carcinoma	G3	2002	WITH TUMOR	2746	0	2746	Not available	Not available
TCGA-BP-4162-01A	KIRC	4.56229	negative	65	FEMALE	WHITE	Stage I		Kidney Clear Cell Renal Carcinoma	G2	2002	TUMOR FREE	3074	0	3074	Not available	Not available
TCGA-BP-4163-01A	KIRC	3.36358	negative	60	FEMALE	WHITE	Stage III		Kidney Clear Cell Renal Carcinoma	G3	2002	TUMOR FREE	2839	0	2839	Not available	Not available
TCGA-BP-4164-01A	KIRC	8.21775	positive	51	FEMALE	WHITE	Stage III		Kidney Clear Cell Renal Carcinoma	G2	2002	TUMOR FREE	NA	1	992	Not available	Not available
TCGA-BP-4165-01A	KIRC	3.77948	negative	64	FEMALE	WHITE	Stage I		Kidney Clear Cell Renal Carcinoma	G1	2002	WITH TUMOR	3037	0	3037	Not available	Not available
TCGA-BP-4166-01A	KIRC	0.808145	negative	69	MALE	WHITE	Stage III		Kidney Clear Cell Renal Carcinoma	G3	2003	TUMOR FREE	13	0	13	Not available	Not available
TCGA-BP-4167-01A	KIRC	4.05999	negative	59	MALE	WHITE	Stage III		Kidney Clear Cell Renal Carcinoma	G2	2003	TUMOR FREE	2718	0	2718	Not available	Not available
TCGA-BP-4169-01A	KIRC	0.729184	negative	76	FEMALE	WHITE	Stage II		Kidney Clear Cell Renal Carcinoma	G2	2003	WITH TUMOR	NA	1	701	Not available	Not available
TCGA-BP-4170-01A	KIRC	0.624315	negative	72	FEMALE	WHITE	Stage I		Kidney Clear Cell Renal Carcinoma	G2	2003	TUMOR FREE	NA	1	2343	Not available	Not available
TCGA-BP-4173-01A	KIRC	2.67868	negative	47	MALE	WHITE	Stage II		Kidney Clear Cell Renal Carcinoma	G3	2004	TUMOR FREE	1893	0	1893	Not available	Not available
TCGA-BP-4174-01A	KIRC	2.00233	negative	49	MALE	WHITE	Stage II		Kidney Clear Cell Renal Carcinoma	G3	2004	TUMOR FREE	1879	0	1879	Not available	Not available
TCGA-BP-4176-01A	KIRC	2.56834	negative	64	MALE	WHITE	Stage I		Kidney Clear Cell Renal Carcinoma	G2	2005	TUMOR FREE	1955	0	1955	Not available	Not available
TCGA-BP-4177-01A	KIRC	1.74016	negative	65	MALE	WHITE	Stage I		Kidney Clear Cell Renal Carcinoma	G2	2005	TUMOR FREE	1670	0	1670	Not available	Not available
TCGA-BP-4325-01A	KIRC	4.43729	negative	64	FEMALE	WHITE	Stage I		Kidney Clear Cell Renal Carcinoma	G2	2001	TUMOR FREE	2964	0	2964	Not available	Not available
TCGA-BP-4326-01A	KIRC	4.0297	negative	53	FEMALE	WHITE	Stage I		Kidney Clear Cell Renal Carcinoma	G2	2002	WITH TUMOR	NA	1	1625	Not available	Not available
TCGA-BP-4327-01A	KIRC	1.73392	negative	75	FEMALE	WHITE	Stage II		Kidney Clear Cell Renal Carcinoma	G2	2002	TUMOR FREE	NA	1	109	Not available	Not available
TCGA-BP-4329-01A	KIRC	1.0194	negative	75	MALE	WHITE	Stage III		Kidney Clear Cell Renal Carcinoma	G2	2002	WITH TUMOR	NA	1	845	Not available	Not available
TCGA-BP-4330-01A	KIRC	1.61963	negative	60	FEMALE	BLACK OR AFRICAN AMERICAN	Stage III		Kidney Clear Cell Renal Carcinoma	G2	2002	TUMOR FREE	1888	0	1888	Not available	Not available
TCGA-BP-4331-01A	KIRC	0.866015	negative	52	MALE	WHITE	Stage I		Kidney Clear Cell Renal Carcinoma	G2	2002	TUMOR FREE	NA	1	2454	Not available	Not available
TCGA-BP-4332-01A	KIRC	6.71181	positive	36	MALE	WHITE	Stage III		Kidney Clear Cell Renal Carcinoma	G2	2002	TUMOR FREE	1133	0	1133	Not available	Not available
TCGA-BP-4334-01A	KIRC	2.84813	negative	56	MALE	WHITE	Stage III		Kidney Clear Cell Renal Carcinoma	G3	2003	WITH TUMOR	NA	1	645	Not available	Not available
TCGA-BP-4335-01A	KIRC	10.0325	positive	65	FEMALE	WHITE	Stage IV		Kidney Clear Cell Renal Carcinoma	G3	2003	WITH TUMOR	NA	1	475	Not available	Not available
TCGA-BP-4337-01A	KIRC	2.61008	negative	76	FEMALE	WHITE	Stage III		Kidney Clear Cell Renal Carcinoma	G4	2003	TUMOR FREE	NA	1	2	Not available	Not available
TCGA-BP-4338-01A	KIRC	0.855864	negative	43	MALE	WHITE	Stage I		Kidney Clear Cell Renal Carcinoma	G3	2003	WITH TUMOR	2859	0	2859	Not available	Not available
TCGA-BP-4340-01A	KIRC	1.80809	negative	70	FEMALE	WHITE	Stage I		Kidney Clear Cell Renal Carcinoma	G2	2003	TUMOR FREE	NA	1	562	Not available	Not available
TCGA-BP-4341-01A	KIRC	4.11386	negative	67	MALE	WHITE	Stage III		Kidney Clear Cell Renal Carcinoma	G2	2003	WITH TUMOR	NA	1	1589	Not available	Not available
TCGA-BP-4342-01A	KIRC	3.42813	negative	79	MALE	WHITE	Stage II		Kidney Clear Cell Renal Carcinoma	G3	2003	WITH TUMOR	NA	1	2256	Not available	Not available
TCGA-BP-4343-01A	KIRC	4.28318	negative	64	MALE	WHITE	Stage III		Kidney Clear Cell Renal Carcinoma	G3	2003	WITH TUMOR	NA	1	1912	Not available	Not available
TCGA-BP-4344-01A	KIRC	2.93709	negative	75	FEMALE	WHITE	Stage I		Kidney Clear Cell Renal Carcinoma	G2	2006	TUMOR FREE	1666	0	1666	Not available	Not available
TCGA-BP-4345-01A	KIRC	2.66116	negative	62	MALE	WHITE	Stage III		Kidney Clear Cell Renal Carcinoma	G3	2006	TUMOR FREE	1516	0	1516	Not available	Not available
TCGA-BP-4346-01A	KIRC	5.47253	positive	57	MALE	WHITE	Stage III		Kidney Clear Cell Renal Carcinoma	G3	2006	TUMOR FREE	NA	1	1493	Not available	Not available
TCGA-BP-4347-01A	KIRC	1.32787	negative	74	MALE	WHITE	Stage III		Kidney Clear Cell Renal Carcinoma	G2	2006	TUMOR FREE	1367	0	1367	Not available	Not available
TCGA-BP-4349-01A	KIRC	1.27538	negative	68	FEMALE	WHITE	Stage I		Kidney Clear Cell Renal Carcinoma	G2	2006		372	0	372	Not available	Not available
TCGA-BP-4351-01A	KIRC	4.97288	negative	51	FEMALE	WHITE	Stage III		Kidney Clear Cell Renal Carcinoma	G2	2006	WITH TUMOR	970	0	970	Not available	Not available
TCGA-BP-4352-01A	KIRC	3.21268	negative	74	FEMALE	WHITE	Stage IV		Kidney Clear Cell Renal Carcinoma	G4	2007	WITH TUMOR	NA	1	344	Not available	Not available
TCGA-BP-4353-01A	KIRC	7.40959	positive	61	MALE	WHITE	Stage I		Kidney Clear Cell Renal Carcinoma	G2	2007	TUMOR FREE	NA	1	375	Not available	Not available
TCGA-BP-4354-01A	KIRC	2.99137	negative	40	MALE	WHITE	Stage IV		Kidney Clear Cell Renal Carcinoma	G4	2006	WITH TUMOR	NA	1	1034	Not available	Not available
TCGA-BP-4355-01A	KIRC	4.7836	negative	59	FEMALE	WHITE	Stage III		Kidney Clear Cell Renal Carcinoma	G4	2008		NA	1	953	Not available	Not available
TCGA-BP-4756-01A	KIRC	3.38236	negative	62	FEMALE	ASIAN	Stage I		Kidney Clear Cell Renal Carcinoma	G2	2003	TUMOR FREE	374	0	374	Not available	Not available
TCGA-BP-4758-01A	KIRC	0.908866	negative	40	MALE	WHITE	Stage I		Kidney Clear Cell Renal Carcinoma	G2	2004	TUMOR FREE	2208	0	2208	Not available	Not available
TCGA-BP-4759-01A	KIRC	0.79152	negative	50	MALE	WHITE	Stage I		Kidney Clear Cell Renal Carcinoma	G2	2004	TUMOR FREE	2372	0	2372	Not available	Not available
TCGA-BP-4760-01A	KIRC	0.947373	negative	69	MALE	BLACK OR AFRICAN AMERICAN	Stage I		Kidney Clear Cell Renal Carcinoma	G2	2004	WITH TUMOR	2361	0	2361	Not available	Not available
TCGA-BP-4761-01A	KIRC	2.17898	negative	57	MALE	WHITE	Stage III		Kidney Clear Cell Renal Carcinoma	G4	2004	TUMOR FREE	182	0	182	Not available	Not available
TCGA-BP-4762-01A	KIRC	2.46695	negative	42	MALE	WHITE	Stage I		Kidney Clear Cell Renal Carcinoma	G3	2004	TUMOR FREE	NA	1	1343	Not available	Not available
TCGA-BP-4763-01A	KIRC	4.93342	negative	79	FEMALE	WHITE	Stage I		Kidney Clear Cell Renal Carcinoma	G2	2004	TUMOR FREE	NA	1	1270	Not available	Not available
TCGA-BP-4765-01A	KIRC	3.22286	negative	43	MALE	WHITE	Stage I		Kidney Clear Cell Renal Carcinoma	G2	2004	TUMOR FREE	2184	0	2184	Not available	Not available
TCGA-BP-4766-01A	KIRC	2.02601	negative	43	FEMALE	WHITE	Stage I		Kidney Clear Cell Renal Carcinoma	G3	2004	TUMOR FREE	1462	0	1462	Not available	Not available
TCGA-BP-4768-01A	KIRC	2.01603	negative	72	FEMALE	WHITE	Stage I		Kidney Clear Cell Renal Carcinoma	G2	2005	TUMOR FREE	400	0	400	Not available	Not available
TCGA-BP-4769-01A	KIRC	1.15208	negative	63	MALE	WHITE	Stage I		Kidney Clear Cell Renal Carcinoma	G2	2005	TUMOR FREE	1876	0	1876	Not available	Not available
TCGA-BP-4770-01A	KIRC	1.59657	negative	73	FEMALE	WHITE	Stage IV		Kidney Clear Cell Renal Carcinoma	G4	2005	WITH TUMOR	NA	1	329	Not available	Not available
TCGA-BP-4771-01A	KIRC	1.81837	negative	62	MALE	WHITE	Stage IV		Kidney Clear Cell Renal Carcinoma	G4	2005	WITH TUMOR	NA	1	162	Not available	Not available
TCGA-BP-4774-01A	KIRC	3.94454	negative	57	FEMALE	WHITE	Stage I		Kidney Clear Cell Renal Carcinoma	G2	2005	TUMOR FREE	1885	0	1885	Not available	Not available
TCGA-BP-4775-01A	KIRC	3.43811	negative	55	FEMALE	WHITE	Stage I		Kidney Clear Cell Renal Carcinoma	G2	2005	[Discrepancy]	1843	0	1843	Not available	Not available
TCGA-BP-4776-01A	KIRC	0.437809	negative	52	MALE	WHITE	Stage I		Kidney Clear Cell Renal Carcinoma	G2	2005	TUMOR FREE	411	0	411	Not available	Not available
TCGA-BP-4777-01A	KIRC	3.49296	negative	46	MALE	WHITE	Stage I		Kidney Clear Cell Renal Carcinoma	G3	2005	TUMOR FREE	1731	0	1731	Not available	Not available
TCGA-BP-4781-01A	KIRC	2.52088	negative	78	MALE	WHITE	Stage I		Kidney Clear Cell Renal Carcinoma	G3	2005	TUMOR FREE	2080	0	2080	Not available	Not available
TCGA-BP-4782-01A	KIRC	1.10223	negative	55	FEMALE	WHITE	Stage I		Kidney Clear Cell Renal Carcinoma	G2	2005	[Discrepancy]	354	0	354	Not available	Not available
TCGA-BP-4784-01A	KIRC	3.85641	negative	67	FEMALE	WHITE	Stage I		Kidney Clear Cell Renal Carcinoma	G2	2005	TUMOR FREE	1854	0	1854	Not available	Not available
TCGA-BP-4787-01A	KIRC	1.88669	negative	59	FEMALE	WHITE	Stage IV		Kidney Clear Cell Renal Carcinoma	G4	2007	WITH TUMOR	NA	1	480	Not available	Not available
TCGA-BP-4789-01A	KIRC	1.62797	negative	48	MALE	WHITE	Stage I		Kidney Clear Cell Renal Carcinoma	G2	2007	TUMOR FREE	1489	0	1489	Not available	Not available
TCGA-BP-4790-01A	KIRC	4.96426	negative	76	MALE	WHITE	Stage I		Kidney Clear Cell Renal Carcinoma	G2	2007	TUMOR FREE	NA	1	1111	Not available	Not available
TCGA-BP-4795-01A	KIRC	2.48065	negative	74	FEMALE	WHITE	Stage I		Kidney Clear Cell Renal Carcinoma	G2	2007	TUMOR FREE	620	0	620	Not available	Not available
TCGA-BP-4797-01A	KIRC	1.61082	negative	34	MALE	WHITE	Stage III		Kidney Clear Cell Renal Carcinoma	G3	2007	TUMOR FREE	1107	0	1107	Not available	Not available
TCGA-BP-4798-01A	KIRC	1.51948	negative	74	MALE	WHITE	[Discrepancy]		Kidney Clear Cell Renal Carcinoma	G4	2007	WITH TUMOR	NA	1	334	Not available	Not available
TCGA-BP-4799-01A	KIRC	1.98496	negative	70	MALE	WHITE	Stage III		Kidney Clear Cell Renal Carcinoma	G3	2007	WITH TUMOR	NA	1	1133	Not available	Not available
TCGA-BP-4801-01A	KIRC	1.1583	negative	57	MALE	WHITE	Stage I		Kidney Clear Cell Renal Carcinoma	G2	2007	TUMOR FREE	1124	0	1124	Not available	Not available
TCGA-BP-4803-01A	KIRC	1.85408	negative	79	MALE	WHITE	Stage III		Kidney Clear Cell Renal Carcinoma	G3	2008	TUMOR FREE	204	0	204	Not available	Not available
TCGA-BP-4804-01A	KIRC	4.93977	negative	59	MALE	WHITE	Stage I		Kidney Clear Cell Renal Carcinoma	G2	2008	WITH TUMOR	1459	0	1459	Not available	Not available
TCGA-BP-4807-01A	KIRC	1.57615	negative	42	MALE	WHITE	Stage I		Kidney Clear Cell Renal Carcinoma	G3	2008	TUMOR FREE	211	0	211	Not available	Not available
TCGA-BP-4959-01A	KIRC	3.62219	negative	49	MALE	WHITE	Stage I		Kidney Clear Cell Renal Carcinoma	G3	2003	TUMOR FREE	2660	0	2660	Not available	Not available
TCGA-BP-4960-01A	KIRC	1.62223	negative	46	MALE	WHITE	Stage II		Kidney Clear Cell Renal Carcinoma	G3	2004	TUMOR FREE	2172	0	2172	Not available	Not available
TCGA-BP-4961-01A	KIRC	2.06932	negative	47	MALE	WHITE	Stage I		Kidney Clear Cell Renal Carcinoma	G2	2005	TUMOR FREE	1935	0	1935	Not available	Not available
TCGA-BP-4962-01A	KIRC	0.900508	negative	58	MALE	WHITE	Stage II		Kidney Clear Cell Renal Carcinoma	G2	2005	TUMOR FREE	1785	0	1785	Not available	Not available
TCGA-BP-4963-01A	KIRC	2.69094	negative	63	MALE	WHITE	Stage I		Kidney Clear Cell Renal Carcinoma	G3	2005	TUMOR FREE	1834	0	1834	Not available	Not available
TCGA-BP-4964-01A	KIRC	1.31583	negative	54	FEMALE	WHITE	Stage I		Kidney Clear Cell Renal Carcinoma	G2	2005	TUMOR FREE	1862	0	1862	Not available	Not available
TCGA-BP-4965-01A	KIRC	1.64803	negative	46	MALE	WHITE	Stage I		Kidney Clear Cell Renal Carcinoma	G2	2005	TUMOR FREE	1871	0	1871	Not available	Not available
TCGA-BP-4967-01A	KIRC	1.62794	negative	76	MALE	WHITE	Stage III		Kidney Clear Cell Renal Carcinoma	G2	2005	TUMOR FREE	205	0	205	Not available	Not available
TCGA-BP-4968-01A	KIRC	1.64721	negative	40	MALE	WHITE	Stage I		Kidney Clear Cell Renal Carcinoma	G3	2006	TUMOR FREE	1746	0	1746	Not available	Not available
TCGA-BP-4969-01A	KIRC	2.41241	negative	63	FEMALE	WHITE	Stage I		Kidney Clear Cell Renal Carcinoma	G2	2006	TUMOR FREE	1794	0	1794	Not available	Not available
TCGA-BP-4970-01A	KIRC	2.29437	negative	44	MALE	ASIAN	Stage III		Kidney Clear Cell Renal Carcinoma	G3	2006	TUMOR FREE	433	0	433	Not available	Not available
TCGA-BP-4971-01A	KIRC	2.82487	negative	40	MALE	WHITE	Stage III		Kidney Clear Cell Renal Carcinoma	G3	2006	TUMOR FREE	1487	0	1487	Not available	Not available
TCGA-BP-4972-01A	KIRC	2.04245	negative	43	FEMALE	WHITE	Stage III		Kidney Clear Cell Renal Carcinoma	G3	2006	TUMOR FREE	1502	0	1502	Not available	Not available
TCGA-BP-4973-01A	KIRC	2.01271	negative	47	MALE	WHITE	Stage III		Kidney Clear Cell Renal Carcinoma	G3	2006	TUMOR FREE	1384	0	1384	Not available	Not available
TCGA-BP-4974-01A	KIRC	2.60255	negative	58	MALE	WHITE	Stage IV		Kidney Clear Cell Renal Carcinoma	G4	2006	WITH TUMOR	NA	1	211	Not available	Not available
TCGA-BP-4975-01A	KIRC	1.9229	negative	40	MALE	WHITE	Stage I		Kidney Clear Cell Renal Carcinoma	G3	2006	TUMOR FREE	1433	0	1433	Not available	Not available
TCGA-BP-4976-01A	KIRC	1.47015	negative	77	MALE	WHITE	Stage I		Kidney Clear Cell Renal Carcinoma	G3	2006	TUMOR FREE	1632	0	1632	Not available	Not available
TCGA-BP-4977-01A	KIRC	2.32273	negative	57	MALE	WHITE	Stage I		Kidney Clear Cell Renal Carcinoma	G3	2006	TUMOR FREE	454	0	454	Not available	Not available
TCGA-BP-4981-01A	KIRC	2.28823	negative	75	FEMALE	WHITE	Stage III		Kidney Clear Cell Renal Carcinoma	G3	2006	TUMOR FREE	NA	1	1097	Not available	Not available
TCGA-BP-4982-01A	KIRC	2.26872	negative	42	MALE	WHITE	Stage I		Kidney Clear Cell Renal Carcinoma	G3	2006	TUMOR FREE	1014	0	1014	Not available	Not available
TCGA-BP-4983-01A	KIRC	1.494	negative	67	FEMALE	ASIAN	Stage III		Kidney Clear Cell Renal Carcinoma	G4	2006	TUMOR FREE	1413	0	1413	Not available	Not available
TCGA-BP-4985-01A	KIRC	1.60654	negative	72	MALE	WHITE	Stage III		Kidney Clear Cell Renal Carcinoma	G4	2006	WITH TUMOR	NA	1	952	Not available	Not available
TCGA-BP-4986-01A	KIRC	2.5365	negative	75	MALE	WHITE	Stage I		Kidney Clear Cell Renal Carcinoma	G3	2006	TUMOR FREE	785	0	785	Not available	Not available
TCGA-BP-4987-01A	KIRC	2.63912	negative	41	FEMALE	ASIAN	Stage I		Kidney Clear Cell Renal Carcinoma	G2	2006	TUMOR FREE	1124	0	1124	Not available	Not available
TCGA-BP-4988-01A	KIRC	4.15175	negative	72	MALE	WHITE	Stage I		Kidney Clear Cell Renal Carcinoma	G2	2007	TUMOR FREE	NA	1	828	Not available	Not available
TCGA-BP-4989-01A	KIRC	2.47342	negative	58	MALE	WHITE	Stage III		Kidney Clear Cell Renal Carcinoma	G3	2007	TUMOR FREE	118	0	118	Not available	Not available
TCGA-BP-4991-01A	KIRC	2.13201	negative	54	MALE	WHITE	Stage I		Kidney Clear Cell Renal Carcinoma	G2	2007	TUMOR FREE	1413	0	1413	Not available	Not available
TCGA-BP-4992-01A	KIRC	2.29307	negative	66	MALE	WHITE	Stage I		Kidney Clear Cell Renal Carcinoma	G4	2007	TUMOR FREE	501	0	501	Not available	Not available
TCGA-BP-4993-01A	KIRC	1.38952	negative	58	MALE	WHITE	Stage I		Kidney Clear Cell Renal Carcinoma	G3	2007	TUMOR FREE	177	0	177	Not available	Not available
TCGA-BP-4994-01A	KIRC	2.2476	negative	54	MALE	WHITE	Stage I		Kidney Clear Cell Renal Carcinoma	G3	2007	TUMOR FREE	1308	0	1308	Not available	Not available
TCGA-BP-4995-01A	KIRC	2.31408	negative	68	MALE	WHITE	Stage I		Kidney Clear Cell Renal Carcinoma	G3	2007	TUMOR FREE	1371	0	1371	Not available	Not available
TCGA-BP-4998-01A	KIRC	2.57165	negative	49	MALE	ASIAN	Stage I		Kidney Clear Cell Renal Carcinoma	G3	2007	TUMOR FREE	932	0	932	Not available	Not available
TCGA-BP-4999-01A	KIRC	2.07596	negative	56	MALE	WHITE	Stage I		Kidney Clear Cell Renal Carcinoma	G2	2007	TUMOR FREE	1266	0	1266	Not available	Not available
TCGA-BP-5000-01A	KIRC	1.64462	negative	40	MALE	WHITE	Stage I		Kidney Clear Cell Renal Carcinoma	G3	2007	TUMOR FREE	563	0	563	Not available	Not available
TCGA-BP-5001-01A	KIRC	2.79836	negative	43	FEMALE	WHITE	Stage I		Kidney Clear Cell Renal Carcinoma	G2	2007	TUMOR FREE	1177	0	1177	Not available	Not available
TCGA-BP-5004-01A	KIRC	2.07345	negative	53	MALE	WHITE	Stage I		Kidney Clear Cell Renal Carcinoma	G3	2007	TUMOR FREE	1126	0	1126	Not available	Not available
TCGA-BP-5006-01A	KIRC	1.87552	negative	61	MALE	WHITE	Stage I		Kidney Clear Cell Renal Carcinoma	G2	2007	TUMOR FREE	840	0	840	Not available	Not available
TCGA-BP-5007-01A	KIRC	2.71329	negative	45	MALE	WHITE	Stage II		Kidney Clear Cell Renal Carcinoma	G2	2007	TUMOR FREE	1140	0	1140	Not available	Not available
TCGA-BP-5008-01A	KIRC	2.70558	negative	46	MALE	WHITE	Stage I		Kidney Clear Cell Renal Carcinoma	G2	2007	TUMOR FREE	1071	0	1071	Not available	Not available
TCGA-BP-5009-01A	KIRC	2.02899	negative	52	MALE	WHITE	Stage I		Kidney Clear Cell Renal Carcinoma	G3	2007	WITH TUMOR	NA	1	1092	Not available	Not available
TCGA-BP-5010-01A	KIRC	3.03022	negative	63	MALE	WHITE	Stage III		Kidney Clear Cell Renal Carcinoma	G4	2007	WITH TUMOR	NA	1	878	Not available	Not available
TCGA-BP-5168-01A	KIRC	2.01204	negative	75	MALE	WHITE	Stage I		Kidney Clear Cell Renal Carcinoma	G2	2002	TUMOR FREE	NA	1	1463	Not available	Not available
TCGA-BP-5169-01A	KIRC	1.05762	negative	70	MALE	WHITE	Stage I		Kidney Clear Cell Renal Carcinoma	G4	2004	TUMOR FREE	193	0	193	Not available	Not available
TCGA-BP-5170-01A	KIRC	0.579625	negative	55	MALE	WHITE	Stage I		Kidney Clear Cell Renal Carcinoma	G2	2004	TUMOR FREE	2412	0	2412	Not available	Not available
TCGA-BP-5173-01A	KIRC	1.64408	negative	75	MALE	WHITE	Stage I		Kidney Clear Cell Renal Carcinoma	G2	2004	TUMOR FREE	NA	1	62	Not available	Not available
TCGA-BP-5174-01A	KIRC	0.872191	negative	45	FEMALE	WHITE	Stage I		Kidney Clear Cell Renal Carcinoma	G2	2004	TUMOR FREE	2257	0	2257	Not available	Not available
TCGA-BP-5175-01A	KIRC	0.468359	negative	60	MALE	WHITE	Stage I		Kidney Clear Cell Renal Carcinoma	G3	2004	TUMOR FREE	932	0	932	Not available	Not available
TCGA-BP-5176-01A	KIRC	0.752848	negative	78	FEMALE	WHITE	Stage I		Kidney Clear Cell Renal Carcinoma	G2	2004	TUMOR FREE	NA	1	1590	Not available	Not available
TCGA-BP-5177-01A	KIRC	1.40497	negative	46	FEMALE	WHITE	Stage I		Kidney Clear Cell Renal Carcinoma	G3	2004	TUMOR FREE	293	0	293	Not available	Not available
TCGA-BP-5178-01A	KIRC	0.698558	negative	71	MALE	WHITE	Stage IV		Kidney Clear Cell Renal Carcinoma	G4	2004	WITH TUMOR	NA	1	1912	Not available	Not available
TCGA-BP-5180-01A	KIRC	1.43879	negative	53	MALE	WHITE	Stage I		Kidney Clear Cell Renal Carcinoma	G2	2004	TUMOR FREE	2263	0	2263	Not available	Not available
TCGA-BP-5181-01A	KIRC	2.16081	negative	58	FEMALE	WHITE	Stage I		Kidney Clear Cell Renal Carcinoma	G2	2006	TUMOR FREE	1495	0	1495	Not available	Not available
TCGA-BP-5182-01A	KIRC	1.24739	negative	56	MALE	WHITE	Stage I		Kidney Clear Cell Renal Carcinoma	G3	2007	TUMOR FREE	1165	0	1165	Not available	Not available
TCGA-BP-5183-01A	KIRC	19.6317	positive	57	MALE	WHITE	Stage III		Kidney Clear Cell Renal Carcinoma	G3	2007	TUMOR FREE	1291	0	1291	Not available	Not available
TCGA-BP-5184-01A	KIRC	1.2143	negative	54	MALE	WHITE	Stage I		Kidney Clear Cell Renal Carcinoma	G3	2007	TUMOR FREE	1133	0	1133	Not available	Not available
TCGA-BP-5185-01A	KIRC	0.385261	negative	56	MALE	WHITE	Stage I		Kidney Clear Cell Renal Carcinoma	G3	2007	WITH TUMOR	1132	0	1132	Not available	Not available
TCGA-BP-5186-01A	KIRC	1.08324	negative	50	FEMALE	WHITE	Stage I		Kidney Clear Cell Renal Carcinoma	G2	2007	TUMOR FREE	693	0	693	Not available	Not available
TCGA-BP-5187-01A	KIRC	44.963	positive	54	MALE	WHITE	Stage I		Kidney Clear Cell Renal Carcinoma	G2	2007	TUMOR FREE	406	0	406	Not available	Not available
TCGA-BP-5189-01A	KIRC	1.10699	negative	60	MALE	WHITE	Stage I		Kidney Clear Cell Renal Carcinoma	G4	2007	WITH TUMOR	NA	1	822	Not available	Not available
TCGA-BP-5190-01A	KIRC	0.691346	negative	61	MALE	WHITE	Stage I		Kidney Clear Cell Renal Carcinoma	G3	2007	TUMOR FREE	1011	0	1011	Not available	Not available
TCGA-BP-5191-01A	KIRC	0.537097	negative	79	MALE	WHITE	Stage III		Kidney Clear Cell Renal Carcinoma	G2	2007	TUMOR FREE	967	0	967	Not available	Not available
TCGA-BP-5192-01A	KIRC	0.949482	negative	59	MALE	WHITE	Stage I		Kidney Clear Cell Renal Carcinoma	G2	2007	TUMOR FREE	714	0	714	Not available	Not available
TCGA-BP-5194-01A	KIRC	0.728686	negative	39	MALE	WHITE	Stage I		Kidney Clear Cell Renal Carcinoma	G2	2008	TUMOR FREE	408	0	408	Not available	Not available
TCGA-BP-5195-01A	KIRC	0.740245	negative	75	MALE	WHITE	Stage I		Kidney Clear Cell Renal Carcinoma	G2	2008	TUMOR FREE	749	0	749	Not available	Not available
TCGA-BP-5196-01A	KIRC	1.85626	negative	53	MALE	WHITE	Stage I		Kidney Clear Cell Renal Carcinoma	G2	2008	TUMOR FREE	1018	0	1018	Not available	Not available
TCGA-BP-5198-01A	KIRC	0.889372	negative	72	MALE	WHITE	Stage III		Kidney Clear Cell Renal Carcinoma	G3	2008	TUMOR FREE	603	0	603	Not available	Not available
TCGA-BP-5199-01A	KIRC	3.41034	negative	58	MALE	WHITE	Stage II		Kidney Clear Cell Renal Carcinoma	G4	2006	TUMOR FREE	1355	0	1355	Not available	Not available
TCGA-BP-5200-01A	KIRC	6.36352	positive	44	MALE	WHITE	Stage II		Kidney Clear Cell Renal Carcinoma	G4	2008	TUMOR FREE	1063	0	1063	Not available	Not available
TCGA-BP-5201-01A	KIRC	10.2711	positive	63	MALE	WHITE	Stage IV		Kidney Clear Cell Renal Carcinoma	G4	2008	WITH TUMOR	951	0	951	Not available	Not available
TCGA-BP-5202-01A	KIRC	17.1327	positive	75	MALE	WHITE	Stage III		Kidney Clear Cell Renal Carcinoma	G2	2008	TUMOR FREE	29	0	29	Not available	Not available
TCGA-CJ-4634-01A	KIRC	2.62961	negative	60	FEMALE	WHITE	Stage I		Kidney Clear Cell Renal Carcinoma	G2	2004	TUMOR FREE	3498	0	3498	Not available	Not available
TCGA-CJ-4635-01A	KIRC	5.82267	positive	48	MALE	WHITE	Stage I		Kidney Clear Cell Renal Carcinoma	G3	2004	TUMOR FREE	1416	0	1416	Not available	Not available
TCGA-CJ-4636-01A	KIRC	8.89293	positive	51	MALE	WHITE	Stage III		Kidney Clear Cell Renal Carcinoma	G3	2004	TUMOR FREE	1924	0	1924	Not available	Not available
TCGA-CJ-4637-01A	KIRC	4.35362	negative	52	FEMALE	WHITE	Stage IV		Kidney Clear Cell Renal Carcinoma	G4	2004	WITH TUMOR	NA	1	2227	Not available	Not available
TCGA-CJ-4638-01A	KIRC	8.18264	positive	46	FEMALE	WHITE	Stage IV		Kidney Clear Cell Renal Carcinoma	G4	2004	WITH TUMOR	NA	1	431	Not available	Not available
TCGA-CJ-4639-01A	KIRC	11.2906	positive	49	FEMALE	WHITE	Stage II		Kidney Clear Cell Renal Carcinoma	G2	2004	TUMOR FREE	3229	0	3229	Not available	Not available
TCGA-CJ-4640-01A	KIRC	2.45144	negative	49	MALE	WHITE	Stage III		Kidney Clear Cell Renal Carcinoma	G4	2004	TUMOR FREE	3480	0	3480	Not available	Not available
TCGA-CJ-4641-01A	KIRC	3.25977	negative	55	FEMALE	WHITE	Stage IV		Kidney Clear Cell Renal Carcinoma	G4	2005	WITH TUMOR	NA	1	1661	Not available	Not available
TCGA-CJ-4642-01B	KIRC	57.4152	positive	47	MALE	WHITE	Stage II		Kidney Clear Cell Renal Carcinoma	G2	2005	TUMOR FREE	3205	0	3205	Not available	Not available
TCGA-CJ-4643-01A	KIRC	2.72195	negative	67	FEMALE	WHITE	Stage II		Kidney Clear Cell Renal Carcinoma	G3	2005	TUMOR FREE	1793	0	1793	Not available	Not available
TCGA-CJ-4644-01A	KIRC	2.0699	negative	48	FEMALE	WHITE	Stage IV		Kidney Clear Cell Renal Carcinoma	G3	2004	WITH TUMOR	NA	1	336	Not available	Not available
TCGA-CJ-4868-01A	KIRC	2.96824	negative	42	MALE	WHITE	Stage IV		Kidney Clear Cell Renal Carcinoma	G3	2005	WITH TUMOR	646	1	646	Not available	Not available
TCGA-CJ-4869-01A	KIRC	5.98792	positive	49	MALE	WHITE	Stage III		Kidney Clear Cell Renal Carcinoma	G2	2004	WITH TUMOR	2554	0	2554	Not available	Not available
TCGA-CJ-4870-01A	KIRC	0.558488	negative	58	FEMALE	BLACK OR AFRICAN AMERICAN	Stage III		Kidney Clear Cell Renal Carcinoma	G2	2004	TUMOR FREE	1498	0	1498	Not available	Not available
TCGA-CJ-4871-01A	KIRC	0.971988	negative	63	MALE	WHITE	Stage IV		Kidney Clear Cell Renal Carcinoma	G4	2004	TUMOR FREE	2423	0	2423	Not available	Not available
TCGA-CJ-4872-01A	KIRC	9.56366	positive	51	MALE	WHITE	Stage I		Kidney Clear Cell Renal Carcinoma	G4	2004	TUMOR FREE	1435	0	1435	Not available	Not available
TCGA-CJ-4873-01A	KIRC	3.73385	negative	85	FEMALE	WHITE	Stage III		Kidney Clear Cell Renal Carcinoma	G3	2004	TUMOR FREE	2259	0	2259	Not available	Not available
TCGA-CJ-4874-01A	KIRC	2.36272	negative	73	FEMALE	WHITE	Stage I		Kidney Clear Cell Renal Carcinoma	G3	2004	TUMOR FREE	2283	0	2283	Not available	Not available
TCGA-CJ-4875-01A	KIRC	3.07715	negative	67	MALE	WHITE	Stage IV		Kidney Clear Cell Renal Carcinoma	G3	2004	WITH TUMOR	NA	1	3554	Not available	Not available
TCGA-CJ-4876-01A	KIRC	5.23183	positive	57	MALE	WHITE	Stage II		Kidney Clear Cell Renal Carcinoma	G3	2004	TUMOR FREE	1955	0	1955	Not available	Not available
TCGA-CJ-4878-01A	KIRC	12.5727	positive	71	FEMALE	WHITE	Stage III		Kidney Clear Cell Renal Carcinoma	G2	2004	TUMOR FREE	2186	0	2186	Not available	Not available
TCGA-CJ-4881-01A	KIRC	6.7242	positive	41	MALE	WHITE	Stage III		Kidney Clear Cell Renal Carcinoma	G3	2004	WITH TUMOR	2014	0	2014	Not available	Not available
TCGA-CJ-4882-01A	KIRC	35.0139	positive	57	MALE	BLACK OR AFRICAN AMERICAN	Stage III		Kidney Clear Cell Renal Carcinoma	G3	2005	TUMOR FREE	1883	0	1883	Not available	Not available
TCGA-CJ-4884-01A	KIRC	2.24	negative	72	FEMALE	WHITE	Stage III		Kidney Clear Cell Renal Carcinoma	G3	2005	TUMOR FREE	1759	0	1759	Not available	Not available
TCGA-CJ-4885-01A	KIRC	2.59651	negative	64	MALE	WHITE	Stage IV		Kidney Clear Cell Renal Carcinoma	G3	2005	TUMOR FREE	3451	0	3451	Not available	Not available
TCGA-CJ-4886-01A	KIRC	2.65901	negative	42	FEMALE	WHITE	Stage I		Kidney Clear Cell Renal Carcinoma	G3	2005	TUMOR FREE	1952	0	1952	Not available	Not available
TCGA-CJ-4887-01A	KIRC	3.53454	negative	48	MALE	WHITE	Stage IV		Kidney Clear Cell Renal Carcinoma	G3	2005	WITH TUMOR	NA	1	932	Not available	Not available
TCGA-CJ-4888-01A	KIRC	1.83177	negative	59	MALE	WHITE	Stage IV		Kidney Clear Cell Renal Carcinoma	G4	2005	WITH TUMOR	NA	1	1567	Not available	Not available
TCGA-CJ-4889-01A	KIRC	2.66529	negative	63	FEMALE	WHITE	Stage I		Kidney Clear Cell Renal Carcinoma	G4	2005	TUMOR FREE	1946	0	1946	Not available	Not available
TCGA-CJ-4890-01A	KIRC	2.60667	negative	72	MALE	WHITE	Stage IV		Kidney Clear Cell Renal Carcinoma	G4	2005	TUMOR FREE	3519	0	3519	Not available	Not available
TCGA-CJ-4891-01A	KIRC	2.91344	negative	57	FEMALE	WHITE	Stage III		Kidney Clear Cell Renal Carcinoma	G4	2005	TUMOR FREE	NA	1	819	Not available	Not available
TCGA-CJ-4892-01A	KIRC	3.17856	negative	65	FEMALE	WHITE	Stage I		Kidney Clear Cell Renal Carcinoma	G2	2005	TUMOR FREE	1521	0	1521	Not available	Not available
TCGA-CJ-4893-01A	KIRC	1.46343	negative	76	FEMALE	WHITE	Stage I		Kidney Clear Cell Renal Carcinoma	G3	2005	TUMOR FREE	750	0	750	Not available	Not available
TCGA-CJ-4894-01A	KIRC	3.17892	negative	58	MALE	WHITE	Stage III		Kidney Clear Cell Renal Carcinoma	G3	2005	WITH TUMOR	841	1	841	Not available	Not available
TCGA-CJ-4895-01A	KIRC	3.30327	negative	62	MALE	WHITE	Stage IV		Kidney Clear Cell Renal Carcinoma	G4	2005	WITH TUMOR	NA	1	1200	Not available	Not available
TCGA-CJ-4897-01A	KIRC	10.5824	positive	79	FEMALE	WHITE	Stage III		Kidney Clear Cell Renal Carcinoma	G3	2005	WITH TUMOR	3341	0	3341	Not available	Not available
TCGA-CJ-4899-01A	KIRC	2.51118	negative	42	MALE	ASIAN	Stage I		Kidney Clear Cell Renal Carcinoma	G2	2006	TUMOR FREE	1528	0	1528	Not available	Not available
TCGA-CJ-4900-01A	KIRC	2.12941	negative	69	FEMALE	WHITE	Stage IV		Kidney Clear Cell Renal Carcinoma	G4	2006	WITH TUMOR	NA	1	1714	Not available	Not available
TCGA-CJ-4901-01A	KIRC	18.5512	positive	47	MALE	WHITE	Stage III		Kidney Clear Cell Renal Carcinoma	G3	2006	TUMOR FREE	1450	0	1450	Not available	Not available
TCGA-CJ-4902-01A	KIRC	1.34591	negative	61	MALE	WHITE	Stage III		Kidney Clear Cell Renal Carcinoma	G3	2006	TUMOR FREE	1520	0	1520	Not available	Not available
TCGA-CJ-4903-01A	KIRC	1.67301	negative	50	MALE	WHITE	Stage I		Kidney Clear Cell Renal Carcinoma	G3	2006	TUMOR FREE	1560	0	1560	Not available	Not available
TCGA-CJ-4904-01A	KIRC	0.738129	negative	60	FEMALE	WHITE	Stage IV		Kidney Clear Cell Renal Carcinoma	G3	2006	WITH TUMOR	3302	0	3302	Not available	Not available
TCGA-CJ-4905-01A	KIRC	1.63928	negative	62	FEMALE	WHITE	Stage I		Kidney Clear Cell Renal Carcinoma	G2	2006	TUMOR FREE	1496	0	1496	Not available	Not available
TCGA-CJ-4907-01A	KIRC	1.01655	negative	58	MALE	WHITE	Stage III		Kidney Clear Cell Renal Carcinoma	G3	2006	TUMOR FREE	1499	0	1499	Not available	Not available
TCGA-CJ-4908-01A	KIRC	1.92359	negative	38	MALE	WHITE	Stage I		Kidney Clear Cell Renal Carcinoma	G2	2006	TUMOR FREE	1531	0	1531	Not available	Not available
TCGA-CJ-4912-01A	KIRC	1.0813	negative	61	MALE	WHITE	Stage II		Kidney Clear Cell Renal Carcinoma	G3	2006	TUMOR FREE	1657	0	1657	Not available	Not available
TCGA-CJ-4916-01A	KIRC	2.73362	negative	69	FEMALE	WHITE	Stage III		Kidney Clear Cell Renal Carcinoma	G3	2007	TUMOR FREE	1373	0	1373	Not available	Not available
TCGA-CJ-4918-01A	KIRC	2.99904	negative	64	MALE	WHITE	Stage IV		Kidney Clear Cell Renal Carcinoma	G4	2005	WITH TUMOR	NA	1	93	Not available	Not available
TCGA-CJ-4920-01A	KIRC	2.83127	negative	64	FEMALE	WHITE	Stage I		Kidney Clear Cell Renal Carcinoma	G2	2004	TUMOR FREE	NA	1	139	Not available	Not available
TCGA-CJ-4923-01A	KIRC	1.88314	negative	63	FEMALE	WHITE	Stage IV		Kidney Clear Cell Renal Carcinoma	G4	2004	WITH TUMOR	NA	1	572	Not available	Not available
TCGA-CJ-5671-01A	KIRC	1.80388	negative	51	MALE	WHITE	Stage I		Kidney Clear Cell Renal Carcinoma	G3	2004	TUMOR FREE	3987	0	3987	Not available	Not available
TCGA-CJ-5675-01A	KIRC	1.23967	negative	70	MALE	WHITE	Stage II		Kidney Clear Cell Renal Carcinoma	G3	2004	WITH TUMOR	3936	0	3936	Not available	Not available
TCGA-CJ-5682-01A	KIRC	0.655647	negative	60	MALE	WHITE	Stage IV		Kidney Clear Cell Renal Carcinoma	G4	2004	WITH TUMOR	3736	0	3736	Not available	Not available
TCGA-CJ-5683-01A	KIRC	6.31756	positive	78	MALE	WHITE	Stage I		Kidney Clear Cell Renal Carcinoma	G3	2004	TUMOR FREE	1889	0	1889	Not available	Not available
TCGA-CJ-5684-01A	KIRC	0.598986	negative	61	MALE	WHITE	Stage III		Kidney Clear Cell Renal Carcinoma	G2	2005	TUMOR FREE	2231	0	2231	Not available	Not available
TCGA-CJ-5686-01A	KIRC	2.26181	negative	59	FEMALE	WHITE	Stage I		Kidney Clear Cell Renal Carcinoma	G3	2005	TUMOR FREE	2038	0	2038	Not available	Not available
TCGA-CJ-6027-01A	KIRC	2.01343	negative	77	MALE	WHITE	Stage I		Kidney Clear Cell Renal Carcinoma	G4	2003	TUMOR FREE	NA	1	3615	Not available	Not available
TCGA-CJ-6028-01A	KIRC	4.95859	negative	58	MALE	WHITE	Stage IV		Kidney Clear Cell Renal Carcinoma	G4	2003	WITH TUMOR	NA	1	1625	Not available	Not available
TCGA-CJ-6031-01A	KIRC	2.4001	negative	54	MALE	WHITE	Stage I		Kidney Clear Cell Renal Carcinoma	G3	2003	TUMOR FREE	1906	0	1906	Not available	Not available
TCGA-CJ-6032-01A	KIRC	2.63766	negative	63	FEMALE	WHITE	Stage II		Kidney Clear Cell Renal Carcinoma	G3	2004	TUMOR FREE	3639	0	3639	Not available	Not available
TCGA-CW-5583-01A	KIRC	1.17833	negative	51	FEMALE	WHITE	Stage I		Kidney Clear Cell Renal Carcinoma	G2	2003	TUMOR FREE	2489	0	2489	Not available	Not available
TCGA-CW-5588-01A	KIRC	1.26662	negative	78	FEMALE	WHITE	Stage I		Kidney Clear Cell Renal Carcinoma	G2	2004		2017	0	2017	Not available	Not available
TCGA-CW-5590-01A	KIRC	0.806727	negative	51	MALE	WHITE	Stage IV		Kidney Clear Cell Renal Carcinoma	G3	2004		NA	1	1075	Not available	Not available
TCGA-CW-6093-01A	KIRC	1.5333	negative	73	MALE	WHITE	Stage I		Kidney Clear Cell Renal Carcinoma	G1	2004	TUMOR FREE	3146	0	3146	Not available	Not available
TCGA-CW-6097-01A	KIRC	1.72306	negative	32	MALE	WHITE	Stage III		Kidney Clear Cell Renal Carcinoma	G4	2004	WITH TUMOR	NA	1	571	Not available	Not available
TCGA-CZ-4853-01A	KIRC	0.955157	negative	82	MALE	WHITE	Stage I		Kidney Clear Cell Renal Carcinoma	G2	2005	TUMOR FREE	774	0	774	Not available	Not available
TCGA-CZ-4854-01A	KIRC	2.16663	negative	68	MALE	WHITE	Stage I		Kidney Clear Cell Renal Carcinoma	G2	2005	TUMOR FREE	NA	1	1404	Not available	Not available
TCGA-CZ-4856-01A	KIRC	1.71668	negative	62	FEMALE	WHITE	Stage I		Kidney Clear Cell Renal Carcinoma	G2	2005		18	0	18	Not available	Not available
TCGA-CZ-4857-01A	KIRC	3.77303	negative	56	MALE	WHITE	Stage IV		Kidney Clear Cell Renal Carcinoma	G3	2005	WITH TUMOR	NA	1	1432	Not available	Not available
TCGA-CZ-4858-01A	KIRC	2.88375	negative	39	MALE	WHITE	Stage II		Kidney Clear Cell Renal Carcinoma	G4	2005	WITH TUMOR	NA	1	2105	Not available	Not available
TCGA-CZ-4859-01A	KIRC	0.835962	negative	59	FEMALE	WHITE	Stage I		Kidney Clear Cell Renal Carcinoma	G2	2005	TUMOR FREE	1787	0	1787	Not available	Not available
TCGA-CZ-4860-01A	KIRC	2.77307	negative	60	MALE	WHITE	Stage IV		Kidney Clear Cell Renal Carcinoma	G4	2005	WITH TUMOR	NA	1	206	Not available	Not available
TCGA-CZ-4861-01A	KIRC	1.46014	negative	63	MALE	WHITE	Stage II		Kidney Clear Cell Renal Carcinoma	G2	2005	WITH TUMOR	NA	1	446	Not available	Not available
TCGA-CZ-4862-01A	KIRC	10.5074	positive	46	MALE	WHITE	Stage I		Kidney Clear Cell Renal Carcinoma	G2	2006	[Discrepancy]	3271	0	3271	Not available	Not available
TCGA-CZ-4866-01A	KIRC	1.04797	negative	79	FEMALE	WHITE	Stage I		Kidney Clear Cell Renal Carcinoma	G3	2006	WITH TUMOR	3267	0	3267	Not available	Not available
TCGA-CZ-5459-01A	KIRC	0.599218	negative	63	MALE	WHITE	Stage III		Kidney Clear Cell Renal Carcinoma	G3	2006	TUMOR FREE	1683	0	1683	Not available	Not available
TCGA-CZ-5460-01A	KIRC	0.912609	negative	55	MALE	WHITE	Stage IV		Kidney Clear Cell Renal Carcinoma	G2	2006	WITH TUMOR	2873	0	2873	Not available	Not available
TCGA-CZ-5464-01A	KIRC	1.53571	negative	69	MALE	WHITE	Stage IV		Kidney Clear Cell Renal Carcinoma	G2	2007	TUMOR FREE	2128	0	2128	Not available	Not available
TCGA-DV-5565-01A	KIRC	1.35507	negative	59	MALE	WHITE	Stage I		Kidney Clear Cell Renal Carcinoma	G2	2007	WITH TUMOR	1329	0	1329	Not available	Not available
TCGA-DV-5566-01A	KIRC	1.89683	negative	67	FEMALE	WHITE	Stage I		Kidney Clear Cell Renal Carcinoma	G2	2007	WITH TUMOR	1398	0	1398	Not available	Not available
TCGA-DV-5567-01A	KIRC	1.28934	negative	40	FEMALE	BLACK OR AFRICAN AMERICAN	Stage I		Kidney Clear Cell Renal Carcinoma	G2	2008	WITH TUMOR	2004	0	2004	Not available	Not available
TCGA-DV-5568-01A	KIRC	2.11076	negative	26	MALE	WHITE	Stage I		Kidney Clear Cell Renal Carcinoma	G2	2009	WITH TUMOR	370	0	370	Not available	Not available
TCGA-DV-5569-01A	KIRC	1.47189	negative	29	FEMALE	WHITE	Stage I		Kidney Clear Cell Renal Carcinoma	G2	2009	TUMOR FREE	355	0	355	Not available	Not available
TCGA-DV-5573-01A	KIRC	4.34184	negative	41	MALE	WHITE	Stage I		Kidney Clear Cell Renal Carcinoma	G2	2008	WITH TUMOR	1130	0	1130	Not available	Not available
TCGA-DV-5574-01A	KIRC	0.874853	negative	37	MALE	WHITE	Stage I		Kidney Clear Cell Renal Carcinoma	G2	2008	WITH TUMOR	2016	0	2016	Not available	Not available
TCGA-DV-5575-01A	KIRC	1.45224	negative	52	FEMALE	WHITE	Stage I		Kidney Clear Cell Renal Carcinoma	G2	2007	WITH TUMOR	1729	0	1729	Not available	Not available
TCGA-DV-5576-01A	KIRC	1.67917	negative	55	FEMALE	BLACK OR AFRICAN AMERICAN	Stage I		Kidney Clear Cell Renal Carcinoma	G2	2008	WITH TUMOR	NA	1	727	Not available	Not available
TCGA-DV-A4VX-01A	KIRC	0.944071	negative	59	MALE	BLACK OR AFRICAN AMERICAN	Stage IV		Kidney Clear Cell Renal Carcinoma	G4	2008	WITH TUMOR	NA	1	1626	Not available	Not available
TCGA-DV-A4VZ-01A	KIRC	1.29178	negative	53	MALE	BLACK OR AFRICAN AMERICAN	Stage I		Kidney Clear Cell Renal Carcinoma	G2	2007	TUMOR FREE	365	0	365	Not available	Not available
TCGA-EU-5904-01A	KIRC	1.49341	negative	47	FEMALE	WHITE	Stage I		Kidney Clear Cell Renal Carcinoma	G1	2009	TUMOR FREE	551	0	551	Not available	Not available
TCGA-EU-5905-01A	KIRC	1.21575	negative	67	FEMALE	WHITE	Stage I		Kidney Clear Cell Renal Carcinoma	G3	2010	TUMOR FREE	119	0	119	Not available	Not available
TCGA-EU-5906-01A	KIRC	0.931168	negative	55	MALE	WHITE	Stage I		Kidney Clear Cell Renal Carcinoma	G2	2010	TUMOR FREE	206	0	206	Not available	Not available
TCGA-EU-5907-01A	KIRC	0.972946	negative	81	MALE	WHITE	Stage III		Kidney Clear Cell Renal Carcinoma	G3	2010	TUMOR FREE	127	0	127	Not available	Not available
TCGA-G6-A5PC-01A	KIRC	0.694251	negative	54	FEMALE	BLACK OR AFRICAN AMERICAN	Stage IV		Kidney Clear Cell Renal Carcinoma	G4	2012	WITH TUMOR	NA	1	242	Sunitinib	Clinical Progressive Disease
TCGA-G6-A8L6-01A	KIRC	0.94732	negative	55	MALE	BLACK OR AFRICAN AMERICAN	Stage IV		Kidney Clear Cell Renal Carcinoma	G3	2013	WITH TUMOR	NA	1	313	Sunitinib	Stable Disease
TCGA-G6-A8L7-01A	KIRC	0.823524	negative	81	FEMALE	BLACK OR AFRICAN AMERICAN	Stage I		Kidney Clear Cell Renal Carcinoma	G3	2008	TUMOR FREE	2133	0	2133	Not available	Not available
TCGA-G6-A8L8-01A	KIRC	1.06288	negative	62	FEMALE	BLACK OR AFRICAN AMERICAN	Stage I		Kidney Clear Cell Renal Carcinoma	G3	2008	TUMOR FREE	NA	1	1091	Not available	Not available
TCGA-GK-A6C7-01A	KIRC	0.976789	negative	76	FEMALE	BLACK OR AFRICAN AMERICAN	Stage I		Kidney Clear Cell Renal Carcinoma		2012	TUMOR FREE	61	0	61	Not available	Not available
TCGA-MM-A563-01A	KIRC	0.927752	negative	41	MALE	BLACK OR AFRICAN AMERICAN	[Discrepancy]		Kidney Clear Cell Renal Carcinoma	G2	2012	TUMOR FREE	591	0	591	Not available	Not available
TCGA-MM-A564-01A	KIRC	0.999527	negative	68	MALE	BLACK OR AFRICAN AMERICAN	Stage II		Kidney Clear Cell Renal Carcinoma	G2	2012	TUMOR FREE	607	0	607	Not available	Not available
TCGA-MM-A84U-01A	KIRC	0.80813	negative	58	FEMALE	BLACK OR AFRICAN AMERICAN	Stage I		Kidney Clear Cell Renal Carcinoma	G2	2013	TUMOR FREE	700	0	700	Not available	Not available
TCGA-MW-A4EC-01A	KIRC	1.1577	negative	72	FEMALE	BLACK OR AFRICAN AMERICAN	Stage I		Kidney Clear Cell Renal Carcinoma	G2	2012	TUMOR FREE	498	0	498	Not available	Not available
TCGA-T7-A92I-01A	KIRC	2.1473	negative	47	FEMALE	BLACK OR AFRICAN AMERICAN	Stage I		Kidney Clear Cell Renal Carcinoma	G1	2013	TUMOR FREE	356	0	356	Not available	Not available
TCGA-04-1331-01A	OV	9.23444	positive	78	FEMALE	WHITE		Stage IIIC	Serous Cystadenocarcinoma	G3	2004	WITH TUMOR	1224	1	1336	Not available	Not available
TCGA-04-1332-01A	OV	1.60373	negative	70	FEMALE	WHITE		Stage IIIC	Serous Cystadenocarcinoma	G3	2002	WITH TUMOR	1247	1	1247	Not available	Not available
TCGA-04-1337-01A	OV	2.44949	negative	78	FEMALE	WHITE		Stage IIIC	Serous Cystadenocarcinoma	G2	2005	WITH TUMOR	NA	1	61	Not available	Not available
TCGA-04-1338-01A	OV	6.92726	positive	78	FEMALE	WHITE		Stage IIIC	Serous Cystadenocarcinoma	G3	2005	WITH TUMOR	1418	0	1418	Not available	Not available
TCGA-04-1341-01A	OV	24.2296	positive	85	FEMALE	WHITE			Serous Cystadenocarcinoma	G3	2006		33	0	33	Not available	Not available
TCGA-04-1343-01A	OV	16.6172	positive	72	FEMALE	WHITE		Stage IV	Serous Cystadenocarcinoma	G3	2002	WITH TUMOR	NA	1	361	Not available	Not available
TCGA-04-1347-01A	OV	14.2743	positive	81	FEMALE	WHITE		Stage IV	Serous Cystadenocarcinoma	G3	2004	TUMOR FREE	1919	0	1919	Not available	Not available
TCGA-04-1348-01A	OV	8.03068	positive	44	FEMALE	WHITE		Stage IIIB	Serous Cystadenocarcinoma	G3	2004	WITH TUMOR	NA	1	1483	Not available	Not available
TCGA-04-1350-01A	OV	18.1636	positive	46	FEMALE	WHITE		Stage IIIC	Serous Cystadenocarcinoma	G3	2003	WITH TUMOR	NA	1	1946	Not available	Not available
TCGA-04-1356-01A	OV	8.42365	positive	62	FEMALE	WHITE		Stage IIC	Serous Cystadenocarcinoma	G3	2004	WITH TUMOR	NA	1	1499	Not available	Not available
TCGA-04-1357-01A	OV	16.214	positive	52	FEMALE			Stage IIIB	Serous Cystadenocarcinoma	G3	2005		NA	0	NA	Not available	Not available
TCGA-04-1361-01A	OV	11.799	positive	57	FEMALE	WHITE		Stage IIIB	Serous Cystadenocarcinoma	G3	2005		989	0	989	Not available	Not available
TCGA-04-1362-01A	OV	4.96475	negative	59	FEMALE	WHITE		Stage IIC	Serous Cystadenocarcinoma	G3	2002	WITH TUMOR	NA	1	1348	Not available	Not available
TCGA-04-1364-01A	OV	18.7981	positive	61	FEMALE	WHITE		Stage IIIC	Serous Cystadenocarcinoma	G3	2003	WITH TUMOR	NA	1	1024	Not available	Not available
TCGA-04-1365-01A	OV	2.97928	negative	87	FEMALE	WHITE		Stage IIIB	Serous Cystadenocarcinoma	G3	2003	WITH TUMOR	2329	0	2329	Not available	Not available
TCGA-04-1514-01A	OV	8.98238	positive	45	FEMALE	WHITE		Stage IIIA	Serous Cystadenocarcinoma	G2	2004	TUMOR FREE	NA	1	1720	Not available	Not available
TCGA-04-1517-01A	OV	5.03702	positive	79	FEMALE	WHITE		Stage IIIC	Serous Cystadenocarcinoma	G3	2006	WITH TUMOR	NA	1	608	Not available	Not available
TCGA-04-1519-01A	OV	8.21578	positive	48	FEMALE			Stage IIIC	Serous Cystadenocarcinoma	G3	2007		24	0	24	Not available	Not available
TCGA-04-1530-01A	OV	11.6754	positive	68	FEMALE	WHITE		Stage IIIC	Serous Cystadenocarcinoma	G3	1995	WITH TUMOR	NA	1	3622	Not available	Not available
TCGA-04-1536-01A	OV	11.0379	positive	60	FEMALE	BLACK OR AFRICAN AMERICAN		Stage IV	Serous Cystadenocarcinoma	G3	2001	WITH TUMOR	NA	1	885	Not available	Not available
TCGA-04-1542-01A	OV	15.448	positive	52	FEMALE	WHITE		Stage IIIB	Serous Cystadenocarcinoma	G2	2001	WITH TUMOR	NA	1	2561	Not available	Not available
TCGA-04-1648-01A	OV	12.7014	positive	57	FEMALE	WHITE		Stage IIIC	Serous Cystadenocarcinoma	G2	2003		NA	1	871	Not available	Not available
TCGA-04-1651-01A	OV	24.7041	positive	53	FEMALE	WHITE		Stage IIIC	Serous Cystadenocarcinoma	G3	2004		NA	1	1102	Not available	Not available
TCGA-04-1655-01A	OV	7.41186	positive	49	FEMALE	WHITE		Stage IIIB	Serous Cystadenocarcinoma	G2	1999		NA	1	1380	Not available	Not available
TCGA-09-0364-01A	OV	4.2962	negative	80	FEMALE	WHITE		Stage IIC	Serous Cystadenocarcinoma	G3	1998	WITH TUMOR	NA	1	887	Not available	Not available
TCGA-09-0366-01A	OV	2.39866	negative	55	FEMALE	WHITE		Stage IIIC	Serous Cystadenocarcinoma	G3	1999	WITH TUMOR	NA	1	1757	Not available	Not available
TCGA-09-0367-01A	OV	4.53097	negative	67	FEMALE	NATIVE HAWAIIAN OR OTHER PACIFIC ISLANDER		Stage IIIC	Serous Cystadenocarcinoma	G3	2001	WITH TUMOR	NA	1	547	Not available	Not available
TCGA-09-0369-01A	OV	4.90379	negative	56	FEMALE	WHITE		Stage IIIC	Serous Cystadenocarcinoma	G3	2003	WITH TUMOR	NA	1	1082	Not available	Not available
TCGA-09-1659-01B	OV	7.38286	positive	51	FEMALE	WHITE		Stage IIIC	Serous Cystadenocarcinoma	G3	1997	WITH TUMOR	NA	1	304	Not available	Not available
TCGA-09-1661-01B	OV	7.28301	positive	75	FEMALE	WHITE		Stage IIIC	Serous Cystadenocarcinoma	G3	2000	WITH TUMOR	NA	1	1169	Not available	Not available
TCGA-09-1662-01A	OV	11.3781	positive	58	FEMALE	WHITE		Stage IV	Serous Cystadenocarcinoma	G3	2001	WITH TUMOR	NA	1	2717	Not available	Not available
TCGA-09-1665-01B	OV	11.5111	positive	73	FEMALE	WHITE		Stage IIIC	Serous Cystadenocarcinoma	G2	2002	WITH TUMOR	NA	1	1266	Not available	Not available
TCGA-09-1666-01A	OV	40.9912	positive	57	FEMALE	WHITE		Stage IIIC	Serous Cystadenocarcinoma	G3	2003	WITH TUMOR	1752	0	1752	Not available	Not available
TCGA-09-1667-01C	OV	9.86473	positive	61	FEMALE	WHITE		Stage IIC	Serous Cystadenocarcinoma	G2	2004	WITH TUMOR	1882	0	1882	Not available	Not available
TCGA-09-1668-01B	OV	6.29122	positive	57	FEMALE	WHITE		Stage IIIC	Serous Cystadenocarcinoma	G3	2004	WITH TUMOR	1684	0	1684	Not available	Not available
TCGA-09-1669-01A	OV	10.7362	positive	54	FEMALE	WHITE		Stage IIIA	Serous Cystadenocarcinoma	G3	2004	WITH TUMOR	928	0	928	Not available	Not available
TCGA-09-1670-01A	OV	13.3205	positive	57	FEMALE	WHITE		Stage IIIA	Serous Cystadenocarcinoma	G3	2005	WITH TUMOR	547	0	547	Not available	Not available
TCGA-09-1673-01A	OV	7.25881	positive	50	FEMALE	WHITE		Stage IV	Serous Cystadenocarcinoma	G3	2008	WITH TUMOR	92	0	92	Not available	Not available
TCGA-09-1674-01A	OV	18.7497	positive	79	FEMALE	WHITE		Stage IIIC	Serous Cystadenocarcinoma	G3	2008	WITH TUMOR	260	0	260	Not available	Not available
TCGA-09-2044-01B	OV	11.328	positive	77	FEMALE	ASIAN		Stage IIB	Serous Cystadenocarcinoma	G3	2009	TUMOR FREE	186	0	186	Not available	Not available
TCGA-09-2045-01A	OV	8.95729	positive	50	FEMALE	ASIAN		Stage IV	Serous Cystadenocarcinoma	G2	1996	WITH TUMOR	NA	1	1069	Not available	Not available
TCGA-09-2048-01A	OV	9.51775	positive	63	FEMALE	WHITE		Stage IIIC	Serous Cystadenocarcinoma	G3	1999	WITH TUMOR	NA	1	138	Not available	Not available
TCGA-09-2051-01A	OV	23.5689	positive	42	FEMALE	WHITE		Stage IIIC	Serous Cystadenocarcinoma	G3	2004	TUMOR FREE	1919	0	1919	Not available	Not available
TCGA-09-2053-01C	OV	41.6025	positive	72	FEMALE	WHITE		Stage IIIC	Serous Cystadenocarcinoma	G3	2005	TUMOR FREE	1209	0	1209	Not available	Not available
TCGA-09-2054-01A	OV	8.62097	positive	58	FEMALE	BLACK OR AFRICAN AMERICAN		Stage IIIC	Serous Cystadenocarcinoma	G3	2005	WITH TUMOR	637	1	637	Not available	Not available
TCGA-09-2056-01B	OV	11.4495	positive	62	FEMALE	WHITE		Stage IIIC	Serous Cystadenocarcinoma	G3	2008	TUMOR FREE	379	0	379	Not available	Not available
TCGA-10-0926-01A	OV	10.1065	positive	63	FEMALE	WHITE		Stage IIIC	Serous Cystadenocarcinoma	G3	2000	WITH TUMOR	788	1	788	Not available	Not available
TCGA-10-0927-01A	OV	3.19327	negative	65	FEMALE			Stage IIIC	Serous Cystadenocarcinoma	G2	2000	WITH TUMOR	2478	1	2490	Not available	Not available
TCGA-10-0928-01A	OV	15.1622	positive	71	FEMALE	WHITE		Stage IIIC	Serous Cystadenocarcinoma	G3	2000	WITH TUMOR	563	1	563	Not available	Not available
TCGA-10-0931-01A	OV	8.14234	positive	44	FEMALE	WHITE		Stage IIIC	Serous Cystadenocarcinoma	G3	2002	WITH TUMOR	982	1	1000	Not available	Not available
TCGA-10-0933-01A	OV	10.9045	positive	77	FEMALE	WHITE		Stage IIIC	Serous Cystadenocarcinoma	G3	2003	WITH TUMOR	356	1	446	Not available	Not available
TCGA-10-0934-01A	OV	7.46309	positive	50	FEMALE	WHITE		Stage IIIC	Serous Cystadenocarcinoma	G3	2003	WITH TUMOR	119	1	204	Not available	Not available
TCGA-10-0936-01A	OV	5.19959	positive	69	FEMALE	BLACK OR AFRICAN AMERICAN		Stage IIIC	Serous Cystadenocarcinoma	G3	2005	WITH TUMOR	1089	1	1123	Not available	Not available
TCGA-10-0937-01A	OV	4.30535	negative	44	FEMALE	WHITE		Stage IIIC	Serous Cystadenocarcinoma	G3	2005	WITH TUMOR	460	1	608	Not available	Not available
TCGA-10-0938-01A	OV	5.30265	positive	80	FEMALE	WHITE		Stage IIIC	Serous Cystadenocarcinoma	G3	2002	WITH TUMOR	604	1	636	Not available	Not available
TCGA-13-0714-01A	OV	1.99227	negative	55	FEMALE	WHITE		Stage IV	Serous Cystadenocarcinoma	G3	2000	WITH TUMOR	189	1	189	Not available	Not available
TCGA-13-0720-01A	OV	7.68954	positive	48	FEMALE	WHITE		Stage IIIC	Serous Cystadenocarcinoma	G3	2001	WITH TUMOR	1355	1	1355	Not available	Not available
TCGA-13-0724-01A	OV	7.65117	positive	72	FEMALE	WHITE		Stage IV	Serous Cystadenocarcinoma	G3	2002	WITH TUMOR	83	1	83	Not available	Not available
TCGA-13-0725-01A	OV	4.51217	negative	44	FEMALE	WHITE		Stage IIIC	Serous Cystadenocarcinoma	G3	2002	WITH TUMOR	377	1	377	Not available	Not available
TCGA-13-0726-01A	OV	5.53847	positive	55	FEMALE	WHITE		Stage IIIC	Serous Cystadenocarcinoma	GX	2002	WITH TUMOR	946	1	949	Not available	Not available
TCGA-13-0727-01A	OV	5.64986	positive	71	FEMALE	WHITE		Stage IIIC	Serous Cystadenocarcinoma	G3	2003	WITH TUMOR	462	1	462	Not available	Not available
TCGA-13-0730-01A	OV	3.15709	negative	71	FEMALE	WHITE		Stage IIIC	Serous Cystadenocarcinoma	G3	2003		NA	1	542	Not available	Not available
TCGA-13-0760-01A	OV	1.55444	negative	63	FEMALE	WHITE		Stage IV	Serous Cystadenocarcinoma	G3	2006		351	1	351	Not available	Not available
TCGA-13-0762-01A	OV	5.02805	positive	65	FEMALE	WHITE		Stage IIIC	Serous Cystadenocarcinoma	G3	2006	WITH TUMOR	3400	0	3400	Not available	Not available
TCGA-13-0765-01A	OV	4.96295	negative	50	FEMALE	WHITE		Stage IIIC	Serous Cystadenocarcinoma	G3	2006	WITH TUMOR	NA	1	1389	Not available	Not available
TCGA-13-0766-01A	OV	0.402392	negative	42	FEMALE	WHITE		Stage IIIC	Serous Cystadenocarcinoma	G3	2006	WITH TUMOR	NA	1	1725	Not available	Not available
TCGA-13-0768-01A	OV	4.21541	negative	73	FEMALE	WHITE		Stage IIIC	Serous Cystadenocarcinoma	G3	2008	WITH TUMOR	NA	1	1784	Not available	Not available
TCGA-13-0795-01A	OV	2.5461	negative	66	FEMALE	WHITE		Stage IIIC	Serous Cystadenocarcinoma	G3	2007	WITH TUMOR	NA	1	619	Not available	Not available
TCGA-13-0797-01A	OV	2.66842	negative	49	FEMALE	WHITE		Stage IIIC	Serous Cystadenocarcinoma	G3	2008	WITH TUMOR	2121	0	2121	Not available	Not available
TCGA-13-0799-01A	OV	3.94959	negative	44	FEMALE	ASIAN		Stage IIIC	Serous Cystadenocarcinoma	G3	2008	TUMOR FREE	2535	0	2535	Not available	Not available
TCGA-13-0800-01A	OV	19.2082	positive	52	FEMALE	WHITE		Stage IIIC	Serous Cystadenocarcinoma	G3	2008	TUMOR FREE	2661	0	2661	Not available	Not available
TCGA-13-0801-01A	OV	25.0355	positive	46	FEMALE	BLACK OR AFRICAN AMERICAN		Stage IIIC	Serous Cystadenocarcinoma	G3	2008	WITH TUMOR	NA	1	1399	Not available	Not available
TCGA-13-0804-01A	OV	23.7562	positive	73	FEMALE	WHITE		Stage IIIC	Serous Cystadenocarcinoma	G3	2003	WITH TUMOR	1073	1	1073	Not available	Not available
TCGA-13-0883-01A	OV	25.9973	positive	61	FEMALE	WHITE		Stage IIIC	Serous Cystadenocarcinoma	G3	2002	WITH TUMOR	2097	1	2097	Not available	Not available
TCGA-13-0884-01B	OV	8.09316	positive	39	FEMALE	WHITE		Stage IIIC	Serous Cystadenocarcinoma	G3	1999	WITH TUMOR	3260	1	3260	Not available	Not available
TCGA-13-0885-01A	OV	12.4337	positive	70	FEMALE	WHITE		Stage IIIC	Serous Cystadenocarcinoma	G3	2000		3388	0	3388	Not available	Not available
TCGA-13-0886-01A	OV	10.0842	positive	67	FEMALE	WHITE		Stage IIIC	Serous Cystadenocarcinoma	G3	2002	TUMOR FREE	4665	0	4665	Not available	Not available
TCGA-13-0887-01A	OV	2.38104	negative	42	FEMALE	WHITE		Stage IIIC	Serous Cystadenocarcinoma	G3	2002	WITH TUMOR	2028	1	2028	Not available	Not available
TCGA-13-0888-01A	OV	14.1286	positive	78	FEMALE	WHITE		Stage IIIC	Serous Cystadenocarcinoma	G3	2003	TUMOR FREE	NA	1	2811	Not available	Not available
TCGA-13-0890-01A	OV	3.36857	negative	56	FEMALE	WHITE		Stage IIIC	Serous Cystadenocarcinoma	G3	2003	TUMOR FREE	4424	0	4424	Not available	Not available
TCGA-13-0891-01A	OV	19.9926	positive	73	FEMALE	WHITE		Stage IV	Serous Cystadenocarcinoma	G3	2003	WITH TUMOR	NA	1	3128	Not available	Not available
TCGA-13-0893-01B	OV	10.0694	positive	48	FEMALE	BLACK OR AFRICAN AMERICAN		Stage IIIC	Serous Cystadenocarcinoma	G3	2003	WITH TUMOR	1319	1	1319	Not available	Not available
TCGA-13-0897-01A	OV	5.17123	positive	54	FEMALE	WHITE		Stage IIIC	Serous Cystadenocarcinoma	G3	2004	WITH TUMOR	NA	1	2182	Not available	Not available
TCGA-13-0899-01A	OV	5.96514	positive	60	FEMALE	WHITE		Stage IIIC	Serous Cystadenocarcinoma	G3	2004	WITH TUMOR	NA	1	2012	Not available	Not available
TCGA-13-0900-01B	OV	9.81625	positive	59	FEMALE	WHITE		Stage IIIC	Serous Cystadenocarcinoma	G3	2004	TUMOR FREE	4077	0	4077	Not available	Not available
TCGA-13-0901-01B	OV	38.3527	positive	41	FEMALE	ASIAN		Stage IIIC	Serous Cystadenocarcinoma	G3	2004	WITH TUMOR	589	0	589	Not available	Not available
TCGA-13-0905-01B	OV	8.41107	positive	51	FEMALE	WHITE		Stage IIIC	Serous Cystadenocarcinoma	G3	2005	WITH TUMOR	3746	0	3746	Not available	Not available
TCGA-13-0906-01A	OV	7.57295	positive	50	FEMALE	WHITE		Stage IIIC	Serous Cystadenocarcinoma	G3	2005	TUMOR FREE	3619	0	3619	Not available	Not available
TCGA-13-0908-01B	OV	6.9742	positive	58	FEMALE	WHITE		Stage IV	Serous Cystadenocarcinoma	G3	2005	WITH TUMOR	NA	1	1843	Not available	Not available
TCGA-13-0911-01A	OV	5.22023	positive	55	FEMALE	WHITE		Stage IV	Serous Cystadenocarcinoma	G3	2005	WITH TUMOR	NA	1	1355	Not available	Not available
TCGA-13-0916-01A	OV	6.91048	positive	49	FEMALE	WHITE		Stage IIIC	Serous Cystadenocarcinoma	G3	2006	TUMOR FREE	1785	0	1785	Not available	Not available
[truncated: 1,327 more rows]
