# Supplementary material for: Comprehensive Analysis of the Carcinogenic Process, Tumor Microenvironment, and Drug Response in HPV-Positive Cancers
Source: Front Oncol. 2022 Mar 22;12:842060. doi: 10.3389/fonc.2022.842060 (PMC8980807; doi:10.3389/fonc.2022.842060)
Supplement: Supplementary file 2 [file DataSheet_2.zip › Supplementary Table/Supplementary Table S3.xls]

## Sheet: Table S3
Supplementary Table S3: The gene signatures for HPV status prediction.
Cancer type	Gene	Coefficient
CESC	(Intercept)	2.41458
CESC	ENSG00000080293	-0.271787
CESC	ENSG00000107831	-0.150956
CESC	ENSG00000144792	-0.126865
CESC	ENSG00000188171	-0.0983253
CESC	ENSG00000212993	-1.74833
CESC	ENSG00000161082	-1.1483
CESC	ENSG00000250486	-0.597494
CESC	ENSG00000185818	-0.0340669
CESC	ENSG00000105642	-0.216321
CESC	ENSG00000136305	0.455608
CESC	ENSG00000162951	-0.245018
CESC	ENSG00000113580	0.295896
CESC	ENSG00000116514	0.018405
CESC	ENSG00000183850	-0.637633
CESC	ENSG00000214954	-0.392845
CESC	ENSG00000229676	-1.149
CESC	ENSG00000074803	-1.04473
CESC	ENSG00000099624	-0.312764
CESC	ENSG00000197479	-0.0125743
CESC	ENSG00000113810	0.0620732
CESC	ENSG00000096060	0.0193274
CESC	ENSG00000147889	0.350906
CESC	ENSG00000270672	-1.37654
CESC	ENSG00000110786	-0.0860609
CESC	ENSG00000169548	-0.100077
CESC	ENSG00000188467	-32.9683
HNSC	(Intercept)	-7.36599
HNSC	ENSG00000077935	2.48681
HNSC	ENSG00000105278	0.9102
HNSC	ENSG00000100297	0.0213678
HNSC	ENSG00000228716	0.324026
HNSC	ENSG00000122642	-0.142447
HNSC	ENSG00000100027	0.0924429
HNSC	ENSG00000079435	0.617421
HNSC	ENSG00000146373	-0.559422
HNSC	ENSG00000129173	0.742858
HNSC	ENSG00000175305	0.0440717
HNSC	ENSG00000124134	0.056189
HNSC	ENSG00000184428	-0.319818
HNSC	ENSG00000166211	0.619213
HNSC	ENSG00000077157	0.132975
HNSC	ENSG00000268089	0.0677605
HNSC	ENSG00000147889	0.238302
HNSC	ENSG00000187715	0.0220108
HNSC	ENSG00000143167	1.09186
HNSC	ENSG00000181499	1.23311
HNSC	ENSG00000166220	-0.0503277
HNSC	ENSG00000264424	0.67272
HNSC	ENSG00000172179	2.49683
UCEC	(Intercept)	1.62739
UCEC	ENSG00000130368	0.651179
UCEC	ENSG00000100197	-0.323555
UCEC	ENSG00000203811	-0.142645
UCEC	ENSG00000126218	0.250371
UCEC	ENSG00000205358	-0.209
UCEC	ENSG00000226887	-0.0813985
UCEC	ENSG00000105929	-0.0388651
UCEC	ENSG00000167139	0.0518829
UCEC	ENSG00000156920	0.0658532
UCEC	ENSG00000176925	-0.00994621
UCEC	ENSG00000125414	0.124935
COAD	(Intercept)	7.66976
COAD	ENSG00000181029	1.08846
COAD	ENSG00000130748	0.297145
COAD	ENSG00000253506	0.589869
COAD	ENSG00000198918	-0.692658
COAD	ENSG00000254772	-0.346259
COAD	ENSG00000182108	-1.44121
COAD	ENSG00000175602	0.177089
COAD	ENSG00000170296	-0.339198
COAD	ENSG00000213780	-0.531166
COAD	ENSG00000278615	-1.16268
COAD	ENSG00000244693	-2.5094
COAD	ENSG00000163041	-0.21862
COAD	ENSG00000129226	-0.440128
COAD	ENSG00000135940	0.238993
COAD	ENSG00000243749	-0.565491
COAD	ENSG00000243716	0.0160606
COAD	ENSG00000146955	0.0949719
COAD	ENSG00000180574	0.178918
COAD	ENSG00000255152	-0.888439
COAD	ENSG00000250021	-1.13968
COAD	ENSG00000108825	-0.0549172
COAD	ENSG00000203811	-2.02834
COAD	ENSG00000241978	-2.87523
COAD	ENSG00000274618	0.926276
COAD	ENSG00000244474	-1.32162
READ	(Intercept)	6.21118
READ	ENSG00000130748	0.561191
READ	ENSG00000181029	2.82059
READ	ENSG00000253506	0.553469
READ	ENSG00000233041	0.013879
READ	ENSG00000206172	0.205965
READ	ENSG00000115239	-0.545522
READ	ENSG00000221869	0.149825
READ	ENSG00000170296	-0.516023
READ	ENSG00000163041	-0.225311
READ	ENSG00000254772	-0.893174
READ	ENSG00000161654	-0.287475
READ	ENSG00000198918	-0.712764
READ	ENSG00000232112	-0.164501
READ	ENSG00000243716	0.0558343
READ	ENSG00000213780	-0.0168276
READ	ENSG00000243749	-0.52947
READ	ENSG00000181218	0.00347647
READ	ENSG00000229833	-0.711432
READ	ENSG00000236444	-0.205402
READ	ENSG00000250021	-4.8775
READ	ENSG00000236761	-2.86473
GBM	(Intercept)	4.46061
GBM	ENSG00000274290	-0.403907
GBM	ENSG00000213931	-1.00392
GBM	ENSG00000166960	-0.860053
GBM	ENSG00000151790	-0.652906
GBM	ENSG00000181541	0.296958
GBM	ENSG00000198829	-1.49495
GBM	ENSG00000138315	-0.931539
GBM	ENSG00000113205	0.0578535
GBM	ENSG00000105675	-4.61685
GBM	ENSG00000123689	-0.0726793
GBM	ENSG00000204538	2.07611
GBM	ENSG00000241233	7.17376
GBM	ENSG00000132359	0.0460215
GBM	ENSG00000122574	0.104215
GBM	ENSG00000215915	0.512872
GBM	ENSG00000118596	-0.420817
GBM	ENSG00000268902	-0.913838
GBM	ENSG00000139610	-0.585754
GBM	ENSG00000168427	1.80441
GBM	ENSG00000170667	1.51573
GBM	ENSG00000143816	0.661916
GBM	ENSG00000064300	0.0986016
GBM	ENSG00000113492	-7.25006
GBM	ENSG00000268223	-0.557487
GBM	ENSG00000048545	0.136382
GBM	ENSG00000180318	-0.505023
GBM	ENSG00000214402	0.126389
GBM	ENSG00000152591	-3.16119
GBM	ENSG00000168447	0.0103661
GBM	ENSG00000124564	-0.976033
GBM	ENSG00000182050	-1.46836
GBM	ENSG00000173627	-6.30402
GBM	ENSG00000183840	-0.150274
GBM	ENSG00000196337	4.69912
OV	(Intercept)	0.0974788
OV	ENSG00000154997	-0.380842
OV	ENSG00000219073	-0.0596909
OV	ENSG00000141668	0.441101
OV	ENSG00000163395	-0.878343
OV	ENSG00000187997	-1.91252
OV	ENSG00000120210	-0.0543862
OV	ENSG00000185269	-0.00097843
OV	ENSG00000165917	-0.254813
OV	ENSG00000172554	3.5908
OV	ENSG00000185760	0.577918
OV	ENSG00000163285	0.317662
OV	ENSG00000204544	-0.626318
OV	ENSG00000153820	0.194722
OV	ENSG00000168267	-0.00932432
OV	ENSG00000213759	2.01904
OV	ENSG00000130700	-0.0528241
OV	ENSG00000173335	0.750214
OV	ENSG00000196136	-0.597233
OV	ENSG00000188582	-0.448128
OV	ENSG00000144460	-3.67331
OV	ENSG00000186493	0.494141
OV	ENSG00000080007	-0.153237
OV	ENSG00000171199	0.537944
OV	ENSG00000159217	-0.0803329
OV	ENSG00000101198	-0.086299
OV	ENSG00000223601	-1.92021
OV	ENSG00000125816	2.52946
OV	ENSG00000123407	0.402747
OV	ENSG00000080511	-0.864126
OV	ENSG00000226372	1.17117
OV	ENSG00000075429	-0.425664
OV	ENSG00000164326	0.149634
OV	ENSG00000182187	0.125155
OV	ENSG00000186867	0.425451
OV	ENSG00000106331	-0.157943
OV	ENSG00000229415	-0.144986
OV	ENSG00000148123	0.504261
OV	ENSG00000143006	-0.667224
OV	ENSG00000166959	0.312917
OV	ENSG00000198681	0.111478
OV	ENSG00000171195	0.444385
OV	ENSG00000184330	0.0228469
OV	ENSG00000197888	0.0191739
OV	ENSG00000101438	-0.152857
OV	ENSG00000186075	0.255596
OV	ENSG00000095981	-4.10676
OV	ENSG00000105388	0.173595
OV	ENSG00000184478	-0.49038
OV	ENSG00000261667	0.448912
OV	ENSG00000184388	4.19702
OV	ENSG00000204019	0.311496
OV	ENSG00000180083	0.262749
OV	ENSG00000171446	0.0563883
OV	ENSG00000172362	0.100756
ESCA	(Intercept)	-1.19895
ESCA	ENSG00000123901	2.15419
ESCA	ENSG00000198354	0.196854
ESCA	ENSG00000147588	0.228238
ESCA	ENSG00000205754	1.58819
ESCA	ENSG00000164675	1.40162
ESCA	ENSG00000205221	0.101071
ESCA	ENSG00000196335	0.0349685
ESCA	ENSG00000151320	0.205217
ESCA	ENSG00000257529	-0.0254621
ESCA	ENSG00000188536	-0.218336
ESCA	ENSG00000111700	0.302611
ESCA	ENSG00000260230	0.0442189
ESCA	ENSG00000163568	0.0725806
ESCA	ENSG00000185899	2.14952
ESCA	ENSG00000163687	0.036934
ESCA	ENSG00000250803	0.751611
ESCA	ENSG00000166368	1.45108
STAD	(Intercept)	0.411184
STAD	ENSG00000236444	-3.42146
STAD	ENSG00000131748	0.322271
STAD	ENSG00000156959	0.21161
STAD	ENSG00000170835	-0.0119983
STAD	ENSG00000132855	-0.0497561
STAD	ENSG00000130433	-0.227442
STAD	ENSG00000171564	-0.133556
STAD	ENSG00000105877	-0.637832
STAD	ENSG00000243709	-0.0268461
STAD	ENSG00000243137	-2.12402
STAD	ENSG00000128918	-0.0921174
STAD	ENSG00000084674	-0.0949911
STAD	ENSG00000268089	-0.639381
STAD	ENSG00000111339	-0.306286
STAD	ENSG00000203811	2.0166
STAD	ENSG00000180264	-0.433633
STAD	ENSG00000134489	-3.6755
STAD	ENSG00000178795	-0.290633
STAD	ENSG00000215009	-1.15313
STAD	ENSG00000139973	-0.316339
STAD	ENSG00000102924	0.194365
STAD	ENSG00000154162	0.0575065
STAD	ENSG00000178287	-0.287829
STAD	ENSG00000186867	-0.00730132
STAD	ENSG00000164287	0.424985
STAD	ENSG00000169474	-0.0298384
STAD	ENSG00000177238	0.343331
STAD	ENSG00000183971	-0.0375805
STAD	ENSG00000145242	-0.566456
STAD	ENSG00000256870	-0.311017
STAD	ENSG00000156564	-0.303144
STAD	ENSG00000214782	-0.0887119
STAD	ENSG00000132874	-0.112208
STAD	ENSG00000237412	0.012213
STAD	ENSG00000165164	-0.201852
STAD	ENSG00000124610	0.373096
STAD	ENSG00000103723	0.282471
STAD	ENSG00000115263	-0.160381
STAD	ENSG00000040731	-0.0493509
STAD	ENSG00000256797	-0.0175851
STAD	ENSG00000164434	-0.226845
STAD	ENSG00000188580	-0.186915
STAD	ENSG00000124157	-0.0172497
STAD	ENSG00000138472	-0.842357
STAD	ENSG00000079689	-0.0828642
STAD	ENSG00000152910	0.270223
STAD	ENSG00000125888	-0.0446706
STAD	ENSG00000154646	-0.0275522
STAD	ENSG00000128714	-0.155909
STAD	ENSG00000153266	1.99089
STAD	ENSG00000204687	-1.0827
STAD	ENSG00000176635	0.390713
STAD	ENSG00000125999	0.0479378
STAD	ENSG00000229183	-0.102796
STAD	ENSG00000101435	0.549985
KIRC	(Intercept)	-5.14721
KIRC	ENSG00000124664	0.622549
KIRC	ENSG00000188425	1.12131
KIRC	ENSG00000101074	1.52427
KIRC	ENSG00000279804	11.4342
KIRC	ENSG00000169154	2.87915
KIRC	ENSG00000224586	3.61275
KIRC	ENSG00000234828	1.79228
KIRC	ENSG00000002745	2.9147
KIRC	ENSG00000146054	0.403689
KIRC	ENSG00000196859	0.136643
KIRC	ENSG00000240045	0.0343143
KIRC	ENSG00000271567	6.94609
KIRC	ENSG00000167104	4.77319
KIRC	ENSG00000132702	0.177585
KIRC	ENSG00000222038	5.47992
KIRC	ENSG00000164500	12.8941
KIRC	ENSG00000179873	0.1751
KIRC	ENSG00000120332	0.0517086
KIRC	ENSG00000206531	4.3893
KIRC	ENSG00000164399	0.162935
KIRC	ENSG00000214943	1.73928
KIRC	ENSG00000182793	2.32535
KIRC	ENSG00000106278	0.535079
