# Supplementary material for: Comprehensive Analysis of the Carcinogenic Process, Tumor Microenvironment, and Drug Response in HPV-Positive Cancers
Source: Front Oncol. 2022 Mar 22;12:842060. doi: 10.3389/fonc.2022.842060 (PMC8980807; doi:10.3389/fonc.2022.842060)
Supplement: Supplementary file 2 [file DataSheet_2.zip › Supplementary Table/Supplementary Table S4.xls]

## Sheet: Table S4
Supplementary Table S4: The significantly different mutation driver genes between HPV-positive group and HPV-negative group
Cancer	Gene	OR	Fisher P	Fisher FDR	Positive freq	Negative freq
CESC	TP53	0.054	1.7e-07	1.8e-05	0.045	0.48
CESC	ARIDA1	0.12	0.00079	0.0071	0.045	0.29
CESC	PTEN	0.15	0.002	0.013	0.057	0.29
HNSC	TP53	0.0037	6.4e-39	1.1e-36	0.015	0.81
HNSC	FAT1	0	3.1e-08	2.7e-06	0	0.26
HNSC	CDKN2A	0	1.1e-07	6.2e-06	0	0.24
HNSC	FGFR3	17	4.6e-05	0.002	0.11	0.0069
HNSC	CASP8	0	0.00045	0.011	0	0.12
HNSC	CYLD	7.2	0.00084	0.018	0.11	0.016
HNSC	ZNF750	5.8	0.00092	0.018	0.12	0.023
UCEC	TP53	0.41	9.7e-06	0.0067	0.32	0.53
UCEC	PTEN	2.2	7.1e-05	0.025	0.71	0.52
