# Supplementary material for: Comprehensive Analysis of the Carcinogenic Process, Tumor Microenvironment, and Drug Response in HPV-Positive Cancers
Source: Front Oncol. 2022 Mar 22;12:842060. doi: 10.3389/fonc.2022.842060 (PMC8980807; doi:10.3389/fonc.2022.842060)
Supplement: Supplementary file 2 [file DataSheet_2.zip › Supplementary Table/Supplementary Table S5.xls]

## Sheet: Table S5
Supplementary Table S5. The overlaps of DE genes and essential pathways
Cataloge	Pathways	CESC_up	CESC_down	HNSC_up	HNSC_down	STAD_up	STAD_down	UCEC_up	UCEC_down
DDR	Base Excision Repair	RFC2; POLD1; XRCC1; UNG; POLD3; POLE2; LIG1; RFC5; POLE4; SMUG1; MBD4; PARP2; PCNA; APTX; POLE3; RFC4; HMGB2; FEN1; APEX2; POLE	LIG3; APEX1; OGG1; NEIL2; POLL	RFC1; PNKP; RFC2; POLD1; XRCC1; UNG; POLD3; POLE2; PARP4; LIG1; NEIL3; RFC5; OGG1; POLK; MBD4; PARP2; PCNA; MUTYH; RFC3; NEIL1; PARP1; POLE3; RFC4; HMGB2; FEN1; POLE; HMGB1	LIG3; ALKBH1; MPG; POLD2; TDG; NEIL2; POLD4	PNKP; NTHL1; XRCC1; MPG; POLD2; SMUG1; MUTYH; POLL; APEX2; POLD4; HMGB1	PARP4; RFC5; POLK; PARG	PARP3; POLD1; NEIL1; APEX2; POLE	RFC1; POLB; UNG; POLD3; POLE2; ALKBH1; RFC5; OGG1; POLE4; POLK; SMUG1; MBD4; PARP2; PARP1; POLE3; RFC4; HMGB2; WRN; FEN1; APLF; POLD4; HMGB1; PARG
DDR	Damage Sensor etc	CHEK1; TOPBP1; ATR; CHEK2	RNMT	MDC1; CHEK1; TOPBP1; ATRIP; ATR; CHEK2	RNMT	NA	ATRIP	NA	CHEK1; TOPBP1; CHEK2
DDR	Direct Repair	ASCC3; ALKBH2	NA	MGMT; ALKBH2	ASCC3	MGMT	ASCC3	ASCC3	ALKBH3; ALKBH2
DDR	Fanconi Anemia	BRCA1; ERCC1; RAD51; UBE2T; PALB2; RAD51C; FANCE; HES1; FANCL; FAAP24; BRIP1; BARD1; BRCA2; FANCI; FANCC; USP1; RMI2; RMI1; FANCB; FANCA; FANCM; FANCG	WDR48; FANCF; FAAP100	BRCA1; RAD51; UBE2T; PALB2; RAD51C; FANCE; HES1; WDR48; FANCL; FAAP24; BRIP1; BARD1; BRCA2; FANCI; FANCD2; FANCC; USP1; HELQ; RMI2; TOP3A; RMI1; FANCB; FANCA; FANCM; SLX4; XRCC2; BLM; FANCG	ERCC1; FAAP100	ERCC1; TELO2; HES1; FAAP20; FAAP100	PALB2; TOP3B; WDR48; BRCA2; ERCC4; RMI1; BLM	TELO2; HES1; FAAP100; FANCA; SLX4	ERCC1; RAD51; PALB2; TOP3B; RAD51C; FANCL; FAAP24; USP1; HELQ; ERCC4; RMI2; FANCB; FANCM; BLM; FAN1
DDR	Homology-dependent recombination	RECQL; BRCA1; ERCC1; RFC2; RAD51; POLQ; SPO11; POLD1; POLD3; PALB2; DMC1; RBBP8; LIG1; RPA3; RAD51C; RFC5; RPA2; XRCC3; INO80; PARP2; RPA1; PCNA; BRIP1; BARD1; BRCA2; PPP4R1; SMC6; RFC4; FEN1; POLH; EXO1; RMI2; NFATC2IP; GEN1; RMI1; RAD51B; FANCM; SMC5	RAD50; HFM1; PPP4R2; KAT5; ZSWIM7	RAD52; BRCA1; RFC1; RFC2; RAD51; POLQ; SPO11; POLD1; POLD3; PALB2; RAD54L; UIMC1; DMC1; RBBP8; LIG1; RPA3; NSMCE4A; RAD51C; RFC5; RPA2; XRCC3; INO80; PARP2; RPA1; PCNA; RFC3; BRIP1; DNA2; BARD1; BRCA2; PARP1; EME1; PAXIP1; RECQL4; HFM1; SMC6; HELQ; RFC4; FEN1; POLH; EXO1; RMI2; NFATC2IP; TOP3A; GEN1; RMI1; RAD51D; PARPBP; FANCM; SLX4; XRCC2; RAD54B; BLM; SMC5; EID3; RDM1	ERCC1; POLD2; RAD50; PPP4C; PPP4R1; NSMCE1; KAT5; POLD4; RAD51B; NSMCE3; EME2	ERCC1; UIMC1; POLD2; RECQL5; XRCC3; PPP4C; RECQL4; MUS81; SWSAP1; POLD4; EME2; RPA4	RECQL; SPO11; PALB2; TOP3B; NBN; RFC5; RAD50; PPP4R4; BRCA2; SMC6; SMARCAD1; RMI1; RAD51B; PARPBP; BLM; SMC5; PARG; RTEL1	POLD1; INO80; PPP4C; POLH; KAT5; RAD51D; SLX4	RECQL; ERCC1; RFC1; RAD51; POLD3; PALB2; UIMC1; TOP3B; DMC1; RBBP8; NBN; RPA3; NSMCE4A; RAD51C; RECQL5; RFC5; RPA2; PARP2; DNA2; PARP1; EME1; NSMCE2; HFM1; SMC6; HELQ; PPP4R2; RFC4; WRN; FEN1; EXO1; POLD4; RMI2; SLX1B; PARPBP; FANCM; RAD54B; BLM; SMC5; PARG; EID3; RDM1
DDR	Mismatch Repair	RFC2; POLD1; MLH1; POLD3; LIG1; RPA3; RFC5; MSH6; RPA2; RPA1; PCNA; RFC4; EXO1	NA	RFC1; RFC2; POLD1; PMS1; MLH1; POLD3; MSH2; LIG1; RPA3; RFC5; MSH3; MSH6; RPA2; RPA1; PCNA; RFC3; RFC4; EXO1; HMGB1	POLD2; PMS2; POLD4	POLD2; POLD4; HMGB1; RPA4	PMS1; RFC5; MSH3; PMS2	POLD1	RFC1; PMS1; MLH1; POLD3; MSH2; RPA3; RFC5; MSH6; RPA2; MLH3; PMS2; RFC4; EXO1; POLD4; HMGB1
DDR	Non-homologous End Joining	XRCC4; DCLRE1C; RNF168	RNF8; RAD50; POLL	PNKP; RIF1; PARP1; DCLRE1C; RNF168	RNF8; RAD50; POLM; LIG4	PNKP; POLM; POLL	RIF1; NBN; DNTT; RAD50; NHEJ1; PARG	PARP3; POLM; RNF168	POLB; XRCC5; RIF1; NBN; RNF8; PARP1; XRCC4; DCLRE1C; NHEJ1; XRCC6; PARG
DDR	Nucleotide Excision Repair	ERCC1; RFC2; POLD1; POLD3; POLE2; LIG1; RPA3; RFC5; POLE4; RPA2; RAD23B; RPA1; PCNA; DDB2; POLE3; RFC4; POLE; RAD23A; ERCC6	CUL3; MMS19; CUL5; DDB1; TCEA1	RFC1; RFC2; POLD1; POLD3; POLE2; LIG1; RPA3; RFC5; RPA2; RPA1; PCNA; RFC3; CCNH; DDB2; POLE3; RFC4; POLE; RAD23A	ERCC1; POLD2; GTF2H1; GTF2H3; CDK7; CUL4A; MMS19; CUL5; DDB1; POLD4; ERCC6; GTF2H5	ERCC1; POLD2; ERCC5; POLD4; RAD23A; RPA4	CUL3; ERCC8; GTF2H1; GTF2H3; RFC5; RAD23B; ERCC4; GTF2H4; ERCC6	POLD1; XAB2; DDB2; MMS19; UVSSA; DDB1; POLE	ERCC1; MNAT1; RFC1; CUL3; ERCC8; POLD3; POLE2; RPA3; GTF2H1; RFC5; POLE4; RPA2; CCNH; ERCC5; XPA; GTF2H2; CETN2; POLE3; RFC4; CUL5; POLD4; ERCC4; RAD23A; TCEA1; GTF2H4; GTF2H5
DDR	Nucleotide pools	NUDT1; RRM1; RRM2	NA	NUDT1; RRM1; RRM2	NUDT15	NUDT1; NUDT18	NA	NA	NUDT1
DDR	Translesion Synthesis	POLQ; HLTF; UBE2A; PCNA; REV1; USP1; POLH	REV3L; POLI; WDR48; POLN	POLQ; RAD18; HLTF; POLI; WDR48; POLK; PCNA; REV1; USP1; POLH	POLM; UBE2V2; UBE2N	POLM	REV3L; RAD18; WDR48; POLK; SHPRH	POLM; POLN; POLH	REV3L; POLB; RAD18; HLTF; UBE2B; POLK; REV1; USP1; UBE2V2; UBE2N
Carcinogenic	b-catenin Wnt	GSK3B; TLE4; WNT1; TLE3; WNT9A; WNT3A; WNT7A; DVL3; FZD6; WNT10B; WNT7B	DVL2; TLE2; LRP6; TCF7; FZD3; SFRP1; DKK4; WNT2; SFRP4; RNF43; CHD4; WNT6; SFRP5; NDP; LEF1; LGR5; TCF7L2; TCF7L1; DKK2; FZD7; WIF1; FZD1; WNT9B; LRP5; FZD5; CTNNB1; AXIN2; RSPO1; FZD4; FZD8; FZD2; ZNRF3; TLE1	TLE2; LRP6; TCF7; GSK3B; RNF43; WNT1; TCF7L1; DVL3; FRAT1; WNT10B; FZD8; FRAT2; FZD9	WNT16; DKK3; WNT11; LZTR1; PORCN; AXIN1; FZD3; WNT2; SFRP4; DVL1; DKK1; WNT5A; SFRP5; NDP; WNT10A; SFRP2; WNT7A; DKK2; WIF1; FZD1; LRP5; FZD6; SOST; CTNNB1; AXIN2; FZD4; FZD2; ZNRF3; WNT7B	DVL2; TLE2; TCF7; WNT11; LZTR1; AXIN1; DKK4; DVL1; WNT5B; FZD10; TLE3; DVL3; LRP5; WNT4; FRAT2	WNT16	WNT16; WNT8A; TLE2; TCF7; LZTR1; CHD8; PORCN; AXIN1; DKK4; DVL1; RNF43; FZD10; WNT6; WNT1; LEF1; TLE3; WNT9A; TCF7L2; TCF7L1; WNT3A; WIF1; FZD1; DVL3; LRP5; FZD5; AXIN2; FZD8; FZD2; ZNRF3; AMER1; TLE1	SFRP1; TLE4; SOST; RSPO1; FZD4; FRAT2
Carcinogenic	cell cycle	E2F1; CDKN2C; CDK2; CDKN1A; RB1; CDKN2B; CDKN2A	CCNE1; CCND1; E2F3; CCND2	E2F1; CDKN1B; CDKN2C; CDK2; CDK4; CDKN2A	CDK6; CCND1; CCND2; CDKN1A	CCND3; CDKN2C; CDKN1A	CDK6; CDKN1B; E2F3; CDK2; RB1	CCND1; CDKN1A	E2F1; CCNE1; CDKN1B; CDKN2C; CDK4
Carcinogenic	Hippo signaling	FAT2; STK4; MOB1A; AJUBA; TAOK3; TEAD4	HIPK2; TEAD2; LATS1; WTIP; HMCN1; CRB2; DCHS1; MOB1B; NF2; FAT4; DCHS2	TEAD2; CRB2; TAOK2; FAT3; DCHS2	WWTR1; HIPK2; FAT1; STK3; WWC1; AJUBA; CRB1; TAOK3; YAP1; CSNK1D; HMCN1; LATS2; SAV1; PTPN14; TAOK1; MOB1B; TEAD4; CSNK1E	TEAD3; LLGL2; TEAD2; FAT2; CRB3; CSNK1D; TAOK2; SCRIB	MOB1A; LATS1; CRB1; HMCN1; TAOK1; MOB1B	HIPK2; LLGL2; FAT1; WWC1; LLGL1; CSNK1D; LIMD1; CRB2; TAOK2; SCRIB; NF2; CSNK1E	WWTR1; TEAD2; STK3; AJUBA; YAP1; SAV1; MOB1B
Carcinogenic	Myc signaling	MXD1; MAX; MGA	MLXIPL; MXI1; MXD4; MYCN; MLXIP	MYCN; MGA; MXD3	MLXIPL; MXD1; MNT; MLX; MYC; MLXIP	MNT; MXD4; MXD3	NA	MNT; MXD4; MYCN; MLXIP	MYC
Carcinogenic	Notch signaling	SPEN; HES2; NOTCH3; PSEN1; DTX2; SNW1; JAG1; HES1; HDAC1; NOTCH1; DTX3L; JAG2; HES4; HES5; NRARP; PSENEN	FHL1; LFNG; SKP1; MFAP2; DLL4; CNTN6; HEY2; APH1B; NCOR1; PSEN2; CTBP1; HEYL; RBPJ; EGFL7; DTX3; DLK1; HDAC2; MAML3; NOTCH4	DTX2; DTX4; HES1; HDAC1; RBPJL; CCN3; NOTCH1; MAML1; DTX3L; SAP30; HDAC2; MAML3	CNTN1; FHL1; CUL1; HES2; PSEN1; SNW1; JAG1; NUMBL; LFNG; FBXW7; MFAP2; NUMB; DTX1; ADAM10; CIR1; APH1B; PSEN2; ADAM17; HEYL; EGFL7; CTBP2; MAML2; JAG2; THBS2; DNER; MFAP5; NRARP; DLL1	DTX2; MFNG; HES1; CTBP1; RFNG; EGFL7; DTX3; NCOR2; HDAC2; ARRDC1; PSENEN	ITCH; SNW1; CNTN6; ADAM10; APH1B; ADAM17; RBPJ; MAML2	CREBBP; SPEN; HES2; NOTCH3; PSEN1; DTX2; EP300; JAG1; NUMBL; LFNG; HES1; RBPJL; DLL4; NUMB; NOTCH2; HEY2; NCOR1; PSEN2; NOTCH1; CTBP1; MAML1; NCSTN; DTX3; JAG2; HES4; NCOR2; ARRDC1; HES5; NRARP	FHL1; ITCH; DLL3; MFNG; SNW1; SKP1; KAT2B; CIR1; DTX3L; SAP30; EGFL7; HDAC2; MFAP5; PSENEN
Carcinogenic	oxidative stress response Nrf2	KEAP1; NFE2L2	CUL3	KEAP1	NA	KEAP1	CUL3	NA	CUL3; NFE2L2
Carcinogenic	p53	MDM2; CHEK2	NA	MDM2; TP53; CHEK2; MDM4	NA	NA	MDM2; RPS6KA3	MDM2; TP53; MDM4	CHEK2
Carcinogenic	PI-3-Kinase signaling	PIK3CB; DEPDC5; RPS6KB1; INPP4B; PIK3CA; RICTOR	NPRL3; AKT3; PIK3R3; RPTOR; PIK3R1; DEPTOR	PIK3CB; DEPDC5; TSC2; NPRL2; PIK3R3; TSC1	NPRL3; PPP2R1A; INPP4B; MAPKAP1; RPTOR; AKT1; PTEN; EIF4EBP1	NPRL3; TSC2; AKT2; PPP2R1A; STK11; RPTOR; AKT1; MLST8; AKT1S1	RPS6KB1; PIK3CA; PIK3R1; RICTOR	DEPDC5; NPRL3; TSC2; AKT2; PPP2R1A; NPRL2; PIK3R3; STK11; RPTOR; AKT1; PIK3R1; DEPTOR; MLST8; MTOR; AKT1S1	RHEB; RPS6KB1; AKT3; PIK3CA; RPS6; RICTOR
Carcinogenic	RTK/RAS signaling	JAK2; KSR1	PEBP1; SPRED1; SPRED2	JAK2; PIN1; KSR1; KSR2	SHOC2; PEA15; SPRED1; PPP1CA; SPRED3; SPRED2	ERF; PIN1; DAB2IP; PPP1CA; SCRIB	JAK2	ERF; DAB2IP; KSR2; PPP1CA; SCRIB; SPRED2	JAK2; PIN1; IRS2
Carcinogenic	TGFb signaling	SMAD3	TGFBR2	ACVR2A; SMAD4; SMAD2	TGFBR1; TGFBR2	NA	SMAD2	ACVR1B	ACVR2A; SMAD4; TGFBR2
Metabolism	amino acid metabolism	SLC6A7; PSMC4; GCLM; PSMA4; PSMC5; PSME1; PSMD8; MTAP; PRODH; PSMA6; PSME2; PSMD10; PSMD7; OAZ1; BCAT2; PSMD11; PSMD9; KYNU; ARG1; PSMB2; BBOX1; AANAT; ASS1; IDO1; SLC6A11; EEFSEC; GLS2; GLUL; PSMB7; DUOX1; AMDHD1; DUOX2; RPL3L; PSMA5; OAZ3; ALDH4A1; NAGS; RPL39L; ASPG; NNMT; SERINC2; GATM; PSMD2; PSTK; NQO1; PSMB8; PSMB10; CKMT1A; PSMB9; BCKDHA	IYD; OTC; ALDH18A1; BCAT1; ASNS; ACAT1; NAALAD2; DCT; BCKDHB; FOLH1; RPL6; DLD; GCAT; RPL3; AHCY; SLC25A15; CRYM; CKM; HIBADH; TYRP1; AADAT; SLC6A12; SERINC1; AGXT2; ODC1; RPL22; CTH; MTR; KMO; RPS25; ALDH6A1; LIAS; RPL5; AMD1; RPS10; EEF1E1; RPL23; TST; IVD; TPH1; CDO1; CKMT2; SCLY; DDC; BHMT2; PSAT1; PAPSS1; SUOX; GCSH; LIPT1; GADL1; AMT; RPS3A; RPL7; AUH; RPL7A; HNMT; DLAT; ACAD8; QDPR; ACMSD;…	MCCC1; BCKDHB; PHGDH; PRODH; AHCY; OCA2; IL4I1; BCAT2; GCDH; SEPSECS; AGMAT; ALDH6A1; GOT1; DBH; GNMT; TPH1; SAT1; ASS1; SLC6A8; IDO1; PDHA1; MCCC2; EEFSEC; GLS2; GLUL; DBT; PAPSS1; AMDHD1; SUOX; CSAD; DUOX2; AMT; BHMT; AUH; PAOX; APIP; QDPR; PSMA8; CBS; ASRGL1; PPM1K; RPL39L; GATM; RPL15; SHMT1; PSTK; DHTKD1; ADI1; SLC25A21; AFMID; IDO2; ASMT; PAPSS2; PSMB11; BCKDHA; RPS4Y2	GCLC; CPS1; OTC; ALDH18A1; BCAT1; PSME4; ACAT1; TYR; NAALAD2; DCT; HAL; SMOX; RPL6; DLD; PSMD8; PSMC6; PSMA3; GSTZ1; PSMC1; PSMB5; PSMA6; PSMA7; SMS; SLC25A15; PSMD7; SLC7A5; BCKDK; FAH; CKM; SLC5A5; ETHE1; OGDH; AIMP2; TYRP1; RPL19; PSMD3; ASPA; PSMD11; RPS13; PSMD9; SERINC1; RPS12; HGD; PSMD14; GLS; ODC1; SRM; CTH; RPS25; ARG1; DLST; AMD1; MTRR; GOT2; RPL23; PSMF1; TST; BBOX1; CDO1; PSME3; RPL2…	RPS20; RPL18; RPL31; HSD17B10; PSMC5; SMOX; PSME1; PHGDH; PSMD8; RPL3; PSMC1; PSMB5; CRYM; BCKDK; OAZ1; BCAT2; GCDH; RPL18A; SLC5A5; OGDH; RPL28; RPL19; RPL34; HGD; RPS15; SRM; RPS25; GOT1; RPL21; RPS10; RPL23; PSMF1; ASL; TST; RPL36; ASS1; SLC6A8; CKMT2; PDHA1; EEFSEC; GRHPR; RPLP1; DUOX1; SUOX; RPS2; PSMB6; RPS11; RPL13A; PYCR2; RPS27A; RPL32; RPS3A; BHMT; PAOX; RPS3; FAU; ACAD8; NMRAL1; PSMD4;…	TYR; SLC25A15; SERINC1; AGXT2; MTR; KMO; ARG1; MTRR; TPH1; GLS2; GADL1; GLUD1; RPL10L; PAH; TMLHE; TAT	IYD; ALDH18A1; RPL18; SMOX; RPLP0; RPL3; GSTZ1; SLC25A15; SLC7A5; BCKDK; CKM; IL4I1; SLC5A5; ETHE1; OGDH; RPL28; DAO; AGXT2; HGD; RPS15; KYNU; SRM; AGMAT; ALDH6A1; DBH; GNMT; GOT2; PSMF1; TST; IVD; TPH1; SLC6A8; PSME3; MCCC2; EEFSEC; CNDP2; GLUL; GRHPR; DUOX1; PAPSS1; TPH2; SUOX; DUOX2; RPS2; OAZ3; GADL1; AMT; ENOPH1; QDPR; NMRAL1; PSMA8; ALDH4A1; ASRGL1; SLC45A2; SERINC5; RPS14; RPL10L; GPT2; CK…	NDUFAB1; PSMB1; RPS20; CPS1; GCLM; RPL26L1; PSMA4; OAT; PSME4; ASNS; RPL31; ACAT1; TYR; NAALAD2; MCCC1; DCT; HAL; PSMC5; RPL6; DLD; PSME1; MTAP; PSMC6; PSMA3; PSMC1; PSMA6; PSME2; PSMA7; SMS; PSMD7; OAZ1; RPS19; AIMP2; PSMA2; ASPA; PSMD11; RPL34; RPS13; PSMD9; SLC6A12; SERINC1; RPS12; RPL24; PSMD14; GLS; RPL22; RPS25; ARG1; LIAS; RPL21; RPL5; AMD1; MTRR; RPS10; EEF1E1; RPL23; ASL; PSMA1; CDO1; RP…
Metabolism	carbohydrate metabolism	MDH1; DERA; CD44; GPC1; PFKP; ENO1; NUP37; SLC9A1; SI; NUP50; NUP188; PRPS2; GCK; NUP107; DSE; NUP155; HYAL1; ABCC5; SDC1; GALE; SLC2A1; AKR1A1; B4GALT4; SDC4; NUP85; NUP214; NUP210; CHIT1; KHK; NUP54; SLC2A5; PGD; PRPS1; ALDOA; UBC; SLC5A10; HK1; ADPGK; AGL; SLC2A2; PGM2; HS6ST2; BPGM; HPSE; EXT1; HS3ST4; NHLRC1; NUP62	SLC25A13; DCN; B4GALT7; VCAN; GYG2; HYAL2; PYGM; GPC4; SLC5A4; PHKB; FGF21; OGN; ENO3; B3GAT1; EPM2A; PPP2R5D; ARSB; CSPG5; SLC5A9; FMOD; CHPF; PCK1; ST3GAL3; OMD; SLC35D2; LYVE1; CHIA; GNS; CHST5; STAB2; SLC37A4; PPP2R1B; GLCE; PAPSS1; LUM; KERA; G6PC3; HSPG2; MDH2; PFKM; RANBP2; RPIA; HS2ST1; SLC26A2; ST3GAL2; SLC35B2; ACAN; SDC3; GYG1; CRYL1; SDC2; GLB1; DSEL; SGSH; SLC2A4; GPC6; HYAL3; PRELP;…	MDH1; PHKA2; TPR; HMMR; XYLB; AAAS; NUP188; PRPS2; MAN2B1; GCK; B3GAT1; ENO2; B3GAT2; ARSB; NUP155; GBE1; CSPG5; ABCC5; AKR1A1; B4GALT6; GOT1; NUP43; B4GALT4; PCK1; NUP85; NUP214; IDUA; NCAN; NUP210; BCAN; CHST5; ALDOB; KHK; GLCE; NUP54; PAPSS1; PFKL; SLC26A1; SLC26A2; AGL; GLB1L; NDST3; HGSNAT; CHST14; GUSB; B3GALT6; HS3ST4; CHST6; NHLRC1; PAPSS2; NUP62; GPC2; AMY2B	SLC25A13; IDS; DCN; CD44; CHPF2; VCAN; SLC2A3; GPC1; PFKP; PHKA1; HYAL2; PYGM; NDST1; PGM1; GCKR; AKR1B1; SLC9A1; SLC25A1; SLC5A1; SLC5A4; PYGL; PYGB; PHKB; HAS3; GYS1; HAS1; PPP2R1A; OGN; GALK1; ENO3; NAGLU; MANBA; ST3GAL4; TPI1; GYS2; DSE; UST; HYAL1; SLC25A12; SDC1; SLC2A1; B4GALT2; TREH; PPP1R3C; PFKFB2; CHPF; GOT2; OMD; PGLS; FBP2; SLC35D2; CHSY1; LYVE1; GNS; STAB2; PPP2R1B; LUM; KERA; MAN2C…	XYLT2; B4GALT7; CHPF2; HYAL2; PRKACA; ENO1; GCKR; SLC9A1; SLC25A1; PCK2; GYS1; HAS1; PPP2R1A; GALK1; SLC25A11; NAGLU; B3GAT1; TPI1; SDC1; GALE; B4GALT2; AKR1A1; TREH; GOT1; CHPF; IDUA; PGLS; FBP2; CHIA; CHST12; HS6ST1; SLC37A4; MAN2C1; G6PC3; PFKL; RPS27A; B3GAT3; ALDOA; UBC; HK1; PHKG2; SLC45A3; B4GALT3; G6PD; FBP1; GLYCTK; CHST14; DCXR; PC; B3GALT6; TALDO1; SGSH; SLC2A4; HS3ST4; SLC25A10; NUP62…	IDS; CD44; VCAN; HEXB; NUP133; NUP37; NUP98; DSE; ARSB; NUP155; PFKFB4; GBE1; LCT; NUP43; HS3ST2; SLC35B3; NUP153; OMD; G6PC; GNS; STAB2; LUM; RANBP2; SLC26A2; CSGALNACT2; PGK2; GPC6; SLC5A3	HS3ST1; MAN2B2; XYLT2; B4GALT7; GYG2; GPC1; PFKP; HYAL2; NDST1; PRKACA; GCKR; B4GALT1; SLC9A1; SI; AAAS; NUP188; SLC25A1; SLC5A1; PYGB; MAN2B1; GYS1; GPI; PPP2R1A; GALK1; NUP98; GAPDH; ARSB; NUP155; LCT; SDC1; GALE; SLC2A1; AKR1A1; SLC5A9; TREH; NUP43; B4GALT4; FMOD; CHST3; PFKFB2; CHPF; PCK1; GOT2; NUP214; IDUA; PGLS; FBP2; G6PC; NUP210; CHIA; CHST5; CHST12; ALDOB; SLC37A4; PPP2R1B; PAPSS1; MAN2…	SLC25A13; IDS; DCN; MDH1; DERA; SLC2A3; NUP133; HMMR; NUP37; SEH1L; NUP50; PYGL; RAE1; PGK1; XYLT1; PPP2CB; OGN; ENO3; MANBA; NUP107; UST; EPM2A; HYAL1; CSPG5; ABCC5; B4GALT6; PPP1R3C; SLC35B3; NUP85; OMD; BCAN; LYVE1; KHK; NUP54; LUM; PRKACB; RPS27A; CHST7; PRPS1; EXT2; PFKM; HS2ST1; SLC35B2; SDC3; AGL; NUP35; NDST3; NDST2; PGM2; SDC2; UGP2; CSGALNACT2; B3GNT2; HS6ST2; PGAM1; DSEL; HPSE2; HPSE; …
Metabolism	integration of energy	SLC25A5; ADIPOR2; GNA15; GNB4; SLC2A1; IQGAP1; ADIPOR1; SLC2A2; GNGT2; KCNS3; GNG12; GCGR; MARCKS	PRKAR2B; ABCC8; CACNA2D2; MLXIPL; ACACB; GNB1; GNAS; RAPGEF4; PRKAG2; GNB3; GLP1R; PPP2R5D; PRKAR2A; GNG11; ADCY4; ACLY; CHRM3; STXBP1; PPP2R1B; ADRA2A; ITPR1; CACNA1C; SLC25A4; PRKCA; GNA14; CACNA1D; KCNB1; GNG3; ADCY1; CACNB2; KCNC2; AHCYL1; ADCY5; GNG7; PLCB1; ADRA2C; GNG2; PRKAR1B; CACNA1E; AGPAT1; VAMP2	SLC25A5; PRKAR2B; ACACB; GNA11; GNG13; SNAP25; PLCB2; CACNA1D; CACNB2; GNGT2; GNG8; SLC25A6; ADCY5; ADCY6; AKAP5; GNG2; KCNJ11	MLXIPL; GNA15; GNB5; GNB1; RAPGEF3; RAPGEF4; ARL2BP; PPP2R1A; STX1A; MLX; GLP1R; GNAI2; SLC2A1; ADCY7; ITPR2; FFAR1; GNG11; GNGT1; GNAI1; ADCY4; SYT5; ACLY; PRKAB2; CHRM3; PPP2R1B; IQGAP1; PLCB3; CACNA1C; PRKCA; ADCY8; GNA14; KCNB1; ADIPOR1; TKT; FASN; GNB2; GNG12; TALDO1; ADIPOQ; PLCB1; ADRA2C; PRKAR1B; CACNA1E; AGPAT1; ARL2; GNG10; MARCKS	PRKACA; RAPGEF3; GNA11; PPP2R1A; STX1A; GNAI2; STK11; SYT5; SLC25A4; GNG8; SLC25A6; FASN; GNB2; ADCY6; TALDO1; ADIPOQ; PRKAR1B; AGPAT1; ARL2; VAMP2; MARCKS	GNB3; GNB4; ITPR2; PRKAB2; AKAP5; CACNA1E	CACNA2D2; GNA15; GNB5; PRKACA; GNB1; GNAS; ITPR3; PPP2R1A; PRKAR2A; GNAI2; GCG; SLC2A1; STK11; ADCY7; ITPR2; ACLY; PPP2R1B; PKLR; PLCB3; ADRA2A; PFKFB1; ADIPOR1; TKT; PRKACG; CACNB3; AHCYL1; SLC25A6; FASN; GNB2; KCNG2; PLCB1; KCNJ11; CACNA1E; ACACA	PRKAR2B; ACACB; RAPGEF4; PPP2CB; PRKAR1A; GLP1R; RAP1A; GNG11; PRKAB2; SNAP25; CACNA1A; PRKACB; ITPR1; CACNA1C; KCNB1; CACNB2; GNGT2; GNG8; GNG12; GNG5; GNG7; TALDO1; AKAP5; GNG2; GNG10; MARCKS
Metabolism	lipid metabolism	CROT; PNPLA4; ABHD5; PI4K2B; AP2S1; PIK3CB; ARSF; MTMR1; NFYC; SLC44A1; OSBPL3; ALDH3A2; SREBF1; ABCB11; PLD1; LIPE; AACS; OXCT1; APOB; HSD17B2; ACHE; PITPNM3; ACOT7; HSD3B7; TECR; MED15; LMF2; CHKB; STS; TAZ; GDPD3; LHB; PRKD2; PLIN3; LSR; PON3; AHR; HSD17B1; ALOX12; INPP4B; MVK; EHHADH; GPD2; DHCR24; PLA2G2D; RAB14; KDSR; ELOVL3; ACAT2; PLBD1; PIK3CA; MCEE; NR1D1; SRD5A3; PLD2; LDLR; APOC1; PPT…	NFYA; MTMR7; ACSM3; PON1; ABCB4; GDE1; MYLIP; STARD3NL; FYN; PIK3C2A; DPEP1; CHDH; ALAS1; CYP46A1; MED17; TBXAS1; ACAA1; SPHK2; FAR2; SCARB1; TEAD2; ACAT1; ACACB; OSBPL6; SMARCD3; SLCO1A2; DDHD2; MTMR2; HSD17B14; CRLS1; ZDHHC8; GGT5; PNPLA5; CERK; DDHD1; PLTP; CDS2; LPIN2; LIPG; TBL1X; BMX; PCYT1B; SMPD3; MLYCD; FGF21; PON2; PLEKHA8; NRF1; PRKAG2; PIP5K1B; PHYH; CUBN; OSBP; CPT1A; PTPMT1; CHKA; A…	MTMR7; ACSM3; PON1; OSBPL7; MYLIP; ALOX5; DPEP1; CHDH; NR1H3; PI4K2B; PIK3CB; CREB3L3; SPHK2; MTMR1; NFYC; SREBF1; TEAD2; ACACB; PIK3C3; LIPE; FDFT1; AACS; OXCT1; SLC27A5; MTMR3; LPIN2; DECR1; MED25; MED26; PLA2G4C; PIK3CG; PON3; NRF1; PTGDS; MTMR4; CHKA; COQ5; CHPT1; MED23; FIG4; ARSB; EHHADH; PCCB; PIKFYVE; GPD2; PRKD3; PLA2G2D; PIK3R3; ELOVL3; ACAT2; NFYB; EPHX2; AKR1D1; ACADS; SARDH; NR1D1; S…	CYP51A1; GDE1; AP2B1; ALDH3B1; PNPLA4; STARD3NL; NPC1L1; WWTR1; AGPS; OSBPL5; AGPAT4; MED17; AP2S1; PLEKHA5; SOAT1; ACAA1; CTSA; ME1; ELOVL1; ACSL4; SLC44A1; CSNK2A2; SCARB1; ABCB11; PTGS2; MGLL; ACAT1; ACER3; OSBPL6; SMARCD3; SLCO1A2; HADHA; AKR1B1; CPNE3; HSD17B2; MTMR2; ACHE; LPCAT2; SPTLC1; PITPNM2; PTGS1; ACOT7; PCSK5; ZDHHC8; MED15; GGT5; SLC25A1; ARSA; PNPLA5; PNPLA3; DDHD1; SEC23A; PLTP; …	PON1; OSBPL7; ALDH3B1; TEAD3; MED24; AP2S1; CREB3L3; ACAA1; DGAT2; SPHK2; NFYC; PLA2G10; GBA2; PRKACA; SREBF1; ACADVL; TEAD2; FDFT1; AACS; HADHA; ACOX3; PGS1; COQ9; PITPNM3; PTGS1; CRAT; TECR; MED15; GGT1; SLC25A1; LMF2; CHKB; MCAT; ABHD4; ABCD1; TAZ; GDPD3; VAC14; SMPD3; LMF1; CDIPT; LHB; MED25; PRKD2; PLIN3; PLEKHA4; PTGDS; APOC3; PITPNM1; MVK; PPARD; SCAP; HMGCL; FAAH; ACOT2; ACADS; MED20; MBO…	AP2B1; PIK3C2A; MBTPS2; ELOVL5; AGPS; HEXB; THRAP3; GALC; ABCB11; PIK3C3; DDHD2; LPCAT2; OSBPL8; PNPLA5; SLC10A1; ASAH1; PIK3CG; AHR; CUBN; LIPA; MED13; MED31; LPCAT3; ACOT13; HMGCS1; ARSB; PIKFYVE; GPD2; NEU2; ESYT2; GPAM; PIK3CA; AKR1D1; MED13L; LPGAT1; NCOA3; MED1; SGPP1; ACSBG2; PPT1; PRKAB2; ALOX5AP; MED6; CEPT1; CLOCK; AGT; CLPS; SEC24B; GLIPR1; MTMR6; PTGR2; NCOA2; CYP1A2; DEGS1; NCEH1; PI…	CYP51A1; CREBBP; ABCB4; OSBPL7; AP2B1; ARSD; MED24; ABHD5; ELOVL5; DPEP1; NPC1L1; CHDH; OSBPL5; ALAS1; PNPLA6; AP2S1; CREB3L3; ARSF; SPHK2; MTMR1; NFYC; ELOVL1; PLA2G10; GBA2; CHAT; CSNK2A2; PRKACA; ALDH3A2; SREBF1; SCARB1; ABCB11; PTGS2; MGLL; ACER3; SYNJ2; LIPE; AACS; NCOA1; ACOX3; PGS1; CETP; COQ9; PITPNM2; CRAT; TECR; ZDHHC8; MED15; GGT1; SLC25A1; LMF2; ARSA; EP300; ABHD4; SLC10A1; PLTP; ABCD…	MTMR7; NDUFAB1; CROT; STARD3NL; MBTPS2; WWTR1; PI4K2B; MED17; THRAP3; FAR2; ME1; IDI1; TEAD2; ACAT1; ACACB; PIK3C3; SMARCD3; STARD7; APOB; HSD17B14; SPTLC1; PCSK5; GGT5; CHKB; PNPLA5; CERK; SEC23A; VAPA; TBL1X; GDPD3; DECR1; SQLE; PLA2G4C; PLEKHA4; PON3; CAV1; PTGR1; PHYH; KPNB1; MED31; HSD17B1; ALOX12; PTPMT1; PTGES3; LTA4H; CHPT1; CCNC; ACOT13; HMGCS1; EHHADH; BCHE; PECR; PRKD3; SCP2; ACADM; OS…
Metabolism	nucleotide metabolism	AK2; TYMP; UPB1; NUDT1; AK1; UMPS; DUT; AMPD3; TXN; UCK2; GUK1; ADK; XDH; CMPK1; GMPS; HPRT1; RRM1; TK1; RRM2; GLRX; TYMS; UPP1; NT5C1B; DPYD; ADA; GPX1	UPP2; CTPS2; NME4; IMPDH1; AGXT2; AMPD2; NT5C1A; CAT; PAICS; GMPR; ENTPD1; ATIC; NUDT13; NUDT9; IMPDH2; PFAS; ADSL	AK2; CTPS2; UPB1; NUDT1; UMPS; DUT; UCK1; UCK2; DCK; GMPS; RRM1; TK1; DTYMK; ADAL; RRM2; TYMS; ENTPD4; NUDT16; NT5M; GPX1	NT5C2; NME4; IMPDH1; DGUOK; AMPD2; AMPD1; CAT; ITPA; PAICS; DCTD; POMP; NT5E; NUDT15; TXN; GUK1; DPYS; AK5; ADK; XDH; CDA; TK2; NUDT9; UPP1; ENTPD5; ENTPD8; ADA; ENTPD6; ENTPD7; TXNRD1; PNP; APRT; ADSL; NME2	AK2; ENTPD2; NME4; NUDT1; IMPDH1; AK1; LHPP; DGUOK; AMPD2; AMPD1; NT5C; ITPA; UCK1; GUK1; TK1; DTYMK; ENTPD8; ADA; ENTPD6; NUDT16; APRT; NUDT18	RRM2B; NT5C2; AGXT2; PPAT; ENTPD1; DPYS; GART; ADSL; NME2	ENTPD2; CAD; UPB1; NME4; IMPDH1; LHPP; AGXT2; DCTD; UCK1; AMPD3; NT5E; GMPR; GUK1; ENTPD3; PFAS; NT5C1B; ENTPD5; ENTPD8; ENTPD6; ENTPD7	AK2; RRM2B; GMPR2; NUDT1; AK1; UMPS; NT5C; DDX31; ITPA; PPAT; DUT; POMP; TXN; AK5; ADK; DCK; GART; CMPK1; HPRT1; DTYMK; TYMS; IMPDH2; DCTPP1; UPP1; DPYD; PNP; NT5M; NME1; NME2
Metabolism	tricarboxylic acid cycle	NDUFB4; IDH3G; SLC16A8; SLC25A14; ETFB; COX6A1; SDHB; NDUFA1; COX6B1; COX7B; TACO1; NDUFB5; ETFA; SLC16A3; NDUFS6; NDUFB11; LDHC; LDHAL6B; ACAD9; NDUFB1; NDUFA12; RXRA	PDK4; NDUFS1; DLD; UCP1; LDHB; COX7A2L; NDUFAF4; NDUFA5; SCO1; SUCLA2; LRPPRC; MDH2; DLAT; SLC25A27; UQCRB; COX18; COX11; PDHB; UQCRFS1; BSG; PDP2; NDUFAF3; NDUFA4	UQCRC1; NDUFB4; SLC16A8; SLC25A14; UCP1; COX6A1; COX7C; ECSIT; COX7B; NDUFA2; PDHA1; NDUFB5; NDUFB11; SURF1; NDUFS4; NDUFB6; COX11; LDHC; LDHAL6A; UQCRH; UCP2; ACAD9; D2HGDH; NDUFA6; NDUFA7	PDK4; NDUFB2; DLD; OGDH; NDUFS8; LDHB; PPARD; COQ10B; COX7A2L; DLST; NDUFAF4; TRAP1; SCO1; COX16; LDHA; SUCLA2; NDUFAF1; LRPPRC; UQCRC2; MDH2; NDUFB9; DLAT; NUBPL; SLC16A1; UQCRB; PDP1; IDH3A; TMEM126B; CYCS; BSG; PDP2; NDUFV2; RXRA; NDUFA4; SDHD	UQCRC1; HAGH; NDUFB4; IDH3G; SDHA; NDUFB2; NDUFB7; IDH3B; ETFB; OGDH; NDUFC1; NDUFS8; COX6A1; PPARD; NDUFS7; NDUFA1; COX6B1; COX7C; UQCR11; ECSIT; COX4I1; NDUFA2; PDHA1; COX5B; TACO1; NDUFB10; NDUFS6; NDUFB11; NDUFC2; UQCRB; NDUFS2; UQCRQ; NDUFB8; NDUFV1; NDUFS5; NDUFA3; BSG; UQCRH; NDUFA11; UCP2; COX8A; ACAD9; NDUFAF3; CYC1; D2HGDH; IDH2; NDUFB1; UQCR10; NDUFA13; RXRA; NDUFA4; NDUFS3	UCP1; LRPPRC; SDHC; COX18; LDHAL6A; NDUFV2	PDK2; UQCRC1; NDUFS1; CS; HAGH; IDH3G; SDHA; ACO2; OGDH; NDUFS8; PPARD; NNT; NDUFS7; TRAP1; COX5B; NDUFV3; COX18; NDUFA3; LDHAL6B; BSG; PDP2; UCP3; UCP2; NDUFAF3; CYC1; D2HGDH; IDH2; UQCR10; NDUFA12	NDUFAB1; PDK4; NDUFB2; DLD; ETFB; LDHB; COX6A1; COX7A2L; SDHB; NDUFB3; NDUFAF4; GLO1; NDUFA1; COX7C; UQCR11; NDUFA5; SCO1; COX16; SUCLA2; TACO1; NDUFB5; NDUFAF1; LRPPRC; NDUFA9; ETFA; SDHC; NDUFS6; NDUFB11; NDUFB9; NDUFC2; SLC16A1; UQCRB; SUCLG1; NDUFAF2; NDUFS4; COX6C; NDUFB6; NDUFB8; COX11; PDHB; UQCRFS1; TMEM126B; CYCS; SUCLG2; UQCRH; NDUFA11; NDUFV2; NDUFB1; NDUFA13; NDUFA4; SDHD; NDUFA7
Metabolism	vitamin & cofactor metabolism	CD38; GPC1; MOCOS; APOB; MTHFD1; ACP5; CYP27B1; VNN1; VNN2; SDC1; SLC2A1; PDZD11; SDC4; PANK2; LDLR; TCN1; MTHFS; PARP6; PARP9; PPCDC; MMAB; ALDH1L1; LRP8; CTRC; PLB1; AMN; NNMT; PARP14; PARP10; AKR1C1; AKR1B10; DHFR; APOC2	ACACB; GPC4; LRP2; CYB5R3; QPRT; CUBN; BST1; RBP2; MTR; PTGIS; MOCS1; RFK; SLC19A3; ENPP2; SLC5A6; HSPG2; LRP12; AASDHPPT; PANK1; SDC3; MTHFD2L; CD320; LMBRD1; SDC2; SLC19A1; PCCA; GPC6; VKORC1L1; ENPP1; THTPA; GPIHBP1	CYP24A1; ACACB; MCCC1; LRP2; MTHFD1; PARP4; VNN1; VNN2; PCCB; SLC25A19; PANK2; MCCC2; MMACHC; MTHFS; ENPP2; CLPS; SLC5A6; PARP16; PPCDC; ALDH1L1; PARP8; HLCS; PDXK; CTRC; NMNAT3; AMN; CYB5A; CD320; BTD; PARP14; SHMT1; PARP10; SHMT2; TCN2; CYP2R1; APOM; GPC2; DHFR; APOC2	PRSS3; SLC2A3; GPC1; COASY; RDH11; PTGS2; SLC23A2; CYB5R3; LGMN; ACP5; ABCC1; QPRT; NAMPT; BST1; APOC3; CYP27B1; RBP1; SDC1; SLC2A1; SLC19A2; APOA1; TTR; MTHFD1L; PTGIS; MOCS3; MTRR; MOCS1; LDLR; TCN1; RFK; NT5E; ALDH1L2; RBP4; AOX1; LRP12; GSTO1; AASDHPPT; LRP8; SDC3; MTHFD2L; PLB1; SLC25A32; FOLR2; NNMT; VKORC1; MMADHC; CTRB1; CTRB2; SDC2; FASN; SLC23A1; NADSYN1; PC; LPL; GPC5; CYP8B1; GPC6; AK…	NADK; PRSS3; COASY; CYB5R3; APOC3; RBP1; SDC1; SLC25A19; FPGS; PPCDC; ALDH1L1; PANK4; FLAD1; AMN; VKORC1; CD320; FASN; NADSYN1; PC; MTHFR; PARP10; LRP10; AKR1B10; APOM; THTPA	CD38; LGMN; PARP4; CUBN; MTR; PANK3; MTRR; MMACHC; CLPS; AASDHPPT; APOA2; HLCS; CTRC; CTRB1; CTRB2; PNLIP; GPC6; APOC2; SLC5A8	PRSS3; GPC1; PTGS2; MOCOS; CYB5R3; ABCC1; CUBN; PNPO; CYP27B1; RBP1; SDC1; SLC2A1; PDZD11; UBIAD1; SLC25A16; LRP1; MOCS1; LDLR; MCCC2; MMACHC; NT5E; FPGS; PARP6; SLC5A6; HSPG2; PANK4; PDXK; FLAD1; CTRC; PLB1; FASN; SLC23A1; GPHN; NADSYN1; SLC22A13; PC; SLC19A1; LPL; PNLIP; AGRN; LRP10; ACACA	SLC2A3; ACACB; MCCC1; APOB; LGMN; NAMPT; BST1; MTHFD1L; PTGIS; MTRR; SLC25A19; PANK2; PPCS; MTHFS; ENPP2; AOX1; PARP9; PPCDC; MMAB; LRP12; GSTO1; AASDHPPT; PANK1; NMNAT2; SDC3; MTHFD2L; RFT1; SLC25A32; NNMT; VKORC1; LMBRD1; MMADHC; SDC2; CYP2R1; TPK1; VKORC1L1; ENPP1; GPC2; DHFR; SLC5A8; THTPA; GPIHBP1
