# Supplementary material for: Comprehensive Analysis of the Carcinogenic Process, Tumor Microenvironment, and Drug Response in HPV-Positive Cancers
Source: Front Oncol. 2022 Mar 22;12:842060. doi: 10.3389/fonc.2022.842060 (PMC8980807; doi:10.3389/fonc.2022.842060)
Supplement: Supplementary file 2 [file DataSheet_2.zip › Supplementary Table/Supplementary Table S6.xls]

## Sheet: CESC
Supplementary Table S6: Clinical information of HPV+ and HPV- cancer samples
	Positive	Negative
T stage
T1	130	10
T2	62	9
T3	20	0
T4	8	2
TX	59	4
p-value = 0.1876
N stage
N0	122	11
N1	56	4
NX	101	10
p-value = 0.9278
M stage
M0	106	10
M1	7	3
MX	166	12
p-value = 0.05244
Stage
Stage1	149	13
Stage2	63	6
Stage3	42	3
Stage4	18	3
p-value = 0.7114
Gender
Female	279	25
Male
Race
AMERICAN INDIAN OR ALASKA NATIVE	6	1
ASIAN	18	2
BLACK OR AFRICAN AMERICAN	29	1
NATIVE HAWAIIAN OR OTHER PACIFIC ISLANDER	2	0
WHITE	191	18
p-value = 0.5946
Tumor status
TUMOR FREE	175	13
WITH TUMOR	64	10
p-value = 0.1452
Survival
Alive	217	16
Dead	62	9
p-value = 0.1891

## Sheet: STAD
	Positive	Negative
T stage
T1	8	10
T2	34	41
T3	69	92
T4	28	67
TX	0	7
p-value = 0.02549
N stage
N0	48	64
N1	40	54
NX	51	99
p-value = 0.2498
M stage
M0	127	192
M1	8	16
MX	4	9
p-value = 0.7029
Stage
Stage1	21	30
Stage2	49	58
Stage3	48	96
Stage4	16	19
p-value = 0.1976
Gender
Female	40	87
Male	99	130
p-value = 0.03932
Race
ASIAN	25	51
BLACK OR AFRICAN AMERICAN	4	4
NATIVE HAWAIIAN OR OTHER PACIFIC ISLANDER	0	1
WHITE	88	137
p-value = 0.6134
Tumor status
TUMOR FREE	95	144
WITH TUMOR	28	44
p-value = 1
Survival
Alive	88	127
Dead	49	87
p-value = 0.421

## Sheet: UCEC
	Positive	Negative
Stage
Stage1	242	96
Stage2	28	24
Stage3	76	45
Stage4	19	10
p-value = 0.04054
Gender
Female	365	175
Race
AMERICAN INDIAN OR ALASKA NATIVE	3	1
ASIAN	19	1
BLACK OR AFRICAN AMERICAN	41	65
NATIVE HAWAIIAN OR OTHER PACIFIC ISLANDER	6	3
WHITE	284	85
p-value = 2.948e-13
Tumor status
TUMOR FREE	298	129
WITH TUMOR	53	24
p-value = 0.9731
Survival
Alive	309	143
Dead	56	30
p-value = 0.642

## Sheet: HNSC
	Positive	Negative
T stage
T1	8	4
T2	26	13
T3	7	111
T4	14	189
TX	25	28
p-value = 1.54e-10
N stage
N0	17	181
N1	8	69
NX	55	265
p-value = 0.01436
M stage
M0	20	169
M1	0	1
MX	60	345
p-value = 0.3047
Stage
Stage1	2	27
Stage2	11	80
Stage3	9	86
Stage4	29	278
p-value = 0.8644
Gender
Female	8	150
Male	72	365
p-value = 0.0005248
Race
AMERICAN INDIAN OR ALASKA NATIVE	0	2
ASIAN	0	15
BLACK OR AFRICAN AMERICAN	4	52
WHITE	76	432
Tumor status
TUMOR FREE	59	310
WITH TUMOR	18	175
p-value = 0.04017
Survival
Alive	61	266
Dead	19	249
p-value = 6.511e-05
