# Supplementary material for: Comprehensive Analysis of the Carcinogenic Process, Tumor Microenvironment, and Drug Response in HPV-Positive Cancers
Source: Front Oncol. 2022 Mar 22;12:842060. doi: 10.3389/fonc.2022.842060 (PMC8980807; doi:10.3389/fonc.2022.842060)
Supplement: Supplementary file 2 [file DataSheet_2.zip › Supplementary Table/Supplementary Table S7.xls]

## Sheet: Table S7
Supplementary Table S7. The expression of FGFR family between HPV+ and HPV- patients
SYMBOL	log2FoldChange	pvalue	padj	cancer type
FGFR1	0.290285	0.00115607	0.00324433	UCEC
FGFR4	0.445703	0.00200402	0.00531027	UCEC
FGFR3	0.630938	9.89285e-05	0.000350077	UCEC
FGFR1	-0.581824	0.000351119	0.0011742	HNSC
FGFR3	0.387773	0.00955275	0.0224568	HNSC
FGFR3	2.39432	4.73849e-13	1.95601e-11	CESC
FGFR1	-2.45217	2.92121e-14	1.53932e-12	CESC
FGFR4	-1.96614	1.98434e-08	3.32426e-07	CESC
FGFR4	0.470069	0.000985312	0.00669104	STAD
