# Supplementary material for: Comprehensive Analysis of the Carcinogenic Process, Tumor Microenvironment, and Drug Response in HPV-Positive Cancers
Source: Front Oncol. 2022 Mar 22;12:842060. doi: 10.3389/fonc.2022.842060 (PMC8980807; doi:10.3389/fonc.2022.842060)
Supplement: Supplementary file 2 [file DataSheet_2.zip › Supplementary Table/Supplementary Table S8.xls]

## Sheet: HNSC
Supplementary Table S8: Differences in immune cell infiltration between male and famle samples with HPV or without HPV
cell	w.statistic positive_MALE vs positive_FEMALE	w.pvalue positive_MALE vs positive_FEMALE	w.fdr positive_MALE vs positive_FEMALE	w.statistic negative_MALE vs negative_FEMALE	w.pvalue negative_MALE vs negative_FEMALE	w.fdr negative_MALE vs negative_FEMALE
Monocytes	157	0.438204	0.985958	15471	4.17924e-05	0.00263292
CD8+ Tcm	166.5	0.562698	0.991752	15676	8.43576e-05	0.00265727
CD8+ T-cells	188	0.893107	0.991752	15812.5	0.000132764	0.00278805
Neutrophils	135	0.218689	0.928667	16122.5	0.00035533	0.00559645
Tregs	262	0.169212	0.928667	16251	0.000526695	0.00562229
aDC	176.5	0.709808	0.991752	16256.5	0.000535456	0.00562229
DC	174.5	0.67927	0.991752	16455	0.000960351	0.00698869
MEP	179	0.748639	0.991752	24611.5	0.000998384	0.00698869
pDC	167.5	0.576731	0.991752	16434	0.000903844	0.00698869
Megakaryocytes	169.5	0.605182	0.991752	16513	0.0011308	0.00712405
Pericytes	256	0.21105	0.928667	24204.5	0.00305695	0.016049
CD4+ naive T-cells	207	0.812086	0.991752	16870.5	0.00301697	0.016049
Macrophages	192.5	0.967019	0.991752	17009	0.00431673	0.0209195
cDC	123	0.139383	0.928667	17083	0.00520248	0.0234112
CD8+ Tem	203	0.876785	0.991752	17294	0.00869939	0.0365374
Mast cells	168	0.583784	0.991752	17363	0.0102324	0.0402902
Macrophages M1	201.5	0.901284	0.991752	17406	0.0113057	0.0418976
Preadipocytes	169	0.598088	0.991752	23596.5	0.0134942	0.0472296
MSC	240	0.357608	0.928667	22813.5	0.0661378	0.202179
Neurons	292.5	0.0449351	0.928667	22782.5	0.0699201	0.202179
CD4+ memory T-cells	201	0.909472	0.991752	18272	0.0667907	0.202179
Memory B-cells	178	0.733025	0.991752	18303	0.0706022	0.202179
Class-switched memory B-cells	184	0.82816	0.991752	18404	0.0842826	0.230861
Adipocytes	272.5	0.111428	0.928667	22589.5	0.0976378	0.236584
Melanocytes	263.5	0.159795	0.928667	18487.5	0.0971492	0.236584
B-cells	208.5	0.788123	0.991752	18488.5	0.0973143	0.236584
Basophils	230	0.4757	0.991752	22558.5	0.102817	0.239907
MPP	127	0.162891	0.928667	18619.5	0.120635	0.26207
Astrocytes	203	0.876787	0.991752	22472.5	0.118331	0.26207
Epithelial cells	106.5	0.0686915	0.928667	18710.5	0.139192	0.274035
Plasma cells	239	0.368511	0.928667	22372.5	0.138608	0.274035
Th1 cells	149.5	0.3522	0.928667	22404	0.131944	0.274035
pro B-cells	185.5	0.85239	0.991752	22337	0.146418	0.279525
Keratinocytes	196	0.991752	0.991752	22230	0.172002	0.313747
NK cells	186	0.860516	0.991752	18859	0.174304	0.313747
CD8+ naive T-cells	227	0.514918	0.991752	18881.5	0.180139	0.315244
Th2 cells	145	0.306136	0.928667	22098.5	0.207855	0.353915
CD4+ T-cells	246	0.296496	0.928667	19038	0.224823	0.368652
Fibroblasts	249	0.268737	0.928667	22012.5	0.234065	0.368652
naive B-cells	185.5	0.852399	0.991752	19067	0.2339	0.368652
GMP	196.5	0.983507	0.991752	21972.5	0.24702	0.379567
Osteoblast	250	0.259863	0.928667	21859.5	0.286298	0.429446
Mesangial cells	212	0.733025	0.991752	21682.5	0.35591	0.521449
Hepatocytes	243.5	0.319895	0.928667	19524	0.411466	0.589145
NKT	85	0.0235943	0.78429	21468.5	0.453139	0.634394
CD4+ Tcm	198	0.958782	0.991752	21159.5	0.616794	0.815527
Eosinophils	200.5	0.917671	0.991752	21151.5	0.621354	0.815527
Myocytes	198	0.958782	0.991752	19906	0.608568	0.815527
ly Endothelial cells	304	0.0248981	0.78429	19982	0.652218	0.835793
Endothelial cells	281	0.0771355	0.928667	20001	0.663328	0.835793
HSC	260	0.182402	0.928667	20038.5	0.685473	0.846761
CMP	151	0.368519	0.928667	20991	0.715723	0.855872
mv Endothelial cells	276	0.0960692	0.928667	20961.5	0.733605	0.855872
Tgd cells	183	0.812088	0.991752	20111.5	0.729349	0.855872
Chondrocytes	237	0.390936	0.947268	20217.5	0.79463	0.910213
Skeletal muscle	250	0.259811	0.928667	20835	0.811824	0.913302
Erythrocytes	155.5	0.418332	0.976107	20287	0.838155	0.926382
Platelets	149	0.346912	0.928667	20734	0.875692	0.951182
CD4+ Tem	168	0.583812	0.991752	20588	0.96937	0.974844
CLP	198	0.958781	0.991752	20446	0.939749	0.974844
iDC	225.5	0.535137	0.991752	20612	0.953908	0.974844
Macrophages M2	200	0.925861	0.991752	20579.5	0.974844	0.974844
Smooth muscle	183	0.812054	0.991752	20648.5	0.930426	0.974844

## Sheet: STAD
cell	w.statistic positive_MALE vs positive_FEMALE	w.pvalue positive_MALE vs positive_FEMALE	w.fdr positive_MALE vs positive_FEMALE	w.statistic negative_MALE vs negative_FEMALE	w.pvalue negative_MALE vs negative_FEMALE	w.fdr negative_MALE vs negative_FEMALE
MPP	1300	0.00794806	0.500728	5540	0.874769	0.990733
Platelets	1548.5	0.150301	0.829957	4495.5	0.0132775	0.51987
pro B-cells	1547.5	0.148925	0.829957	4902	0.115527	0.51987
ly Endothelial cells	2177	0.102741	0.829957	6267.5	0.145649	0.539758
CLP	1535.5	0.133082	0.829957	5004	0.177849	0.622473
Endothelial cells	2164.5	0.116285	0.829957	6174	0.212206	0.677458
NK cells	1554	0.158087	0.829957	5115.5	0.271376	0.693664
Hepatocytes	2171.5	0.108534	0.829957	5975.5	0.419729	0.826349
Macrophages M2	2147	0.137551	0.829957	5992.5	0.398307	0.826349
Osteoblast	2168.5	0.11181	0.829957	5732.5	0.789098	0.989575
Keratinocytes	1553.5	0.157362	0.829957	5637	0.955745	0.990733
Neutrophils	2162	0.11916	0.829957	5582.5	0.949556	0.990733
mv Endothelial cells	2108	0.195626	0.948032	5930	0.480257	0.84045
Adipocytes	2060	0.289478	0.996096	4902	0.115526	0.51987
CD4+ memory T-cells	1695.5	0.471988	0.996096	4860.5	0.0957206	0.51987
CD8+ naive T-cells	1787	0.78596	0.996096	4729	0.0502175	0.51987
CD8+ Tcm	1606	0.247222	0.996096	4699.5	0.0430394	0.51987
cDC	1847.5	0.984385	0.996096	6334.5	0.108758	0.51987
Eosinophils	1954.5	0.587067	0.996096	6617	0.0256891	0.51987
HSC	1898	0.789737	0.996096	6512.5	0.0456164	0.51987
Megakaryocytes	1990.5	0.471996	0.996096	6449	0.0631751	0.51987
Monocytes	2009.5	0.416686	0.996096	6375	0.0903255	0.51987
pDC	1943.5	0.624649	0.996096	4893	0.11098	0.51987
Th1 cells	1862	0.927876	0.996096	4744.5	0.0544208	0.51987
Th2 cells	1637	0.314677	0.996096	4796	0.0704319	0.51987
Erythrocytes	1848	0.98241	0.996096	4954	0.143458	0.539758
Preadipocytes	1893	0.808635	0.996096	4930	0.13062	0.539758
MEP	1945	0.619461	0.996096	5052.5	0.215066	0.677458
CD8+ T-cells	1812	0.881375	0.996096	5090.5	0.247929	0.693664
CMP	1856.5	0.949284	0.996096	6110.5	0.268486	0.693664
iDC	2001.5	0.439494	0.996096	6145	0.236753	0.693664
Macrophages M1	1963	0.558765	0.996096	5119.5	0.275263	0.693664
Epithelial cells	1685.5	0.442392	0.996096	6000	0.389087	0.826349
GMP	1958.5	0.57367	0.996096	5975.5	0.419733	0.826349
Macrophages	1940	0.636824	0.996096	5245	0.41654	0.826349
Mesangial cells	1713.5	0.527927	0.996096	5975.5	0.419717	0.826349
MSC	1723	0.558765	0.996096	5247	0.419091	0.826349
aDC	1735.5	0.600611	0.996096	5275	0.455758	0.826415
Astrocytes	1867	0.908462	0.996096	5945.5	0.45912	0.826415
Tgd cells	1810	0.87366	0.996096	5963.5	0.435244	0.826415
B-cells	1839	0.986337	0.996096	5312.5	0.507586	0.841524
Memory B-cells	1772	0.730145	0.996096	5310	0.504031	0.841524
Class-switched memory B-cells	1706	0.504226	0.996096	5324	0.524077	0.846585
CD4+ T-cells	1607	0.249229	0.996096	5360	0.577411	0.874096
Pericytes	1885.5	0.837188	0.996096	5874.5	0.560102	0.874096
Plasma cells	1950.5	0.600604	0.996096	5363.5	0.582731	0.874096
Basophils	1897.5	0.791622	0.996096	5385.5	0.616682	0.879829
CD8+ Tem	1755.5	0.670354	0.996096	5393	0.628449	0.879829
Neurons	1711.5	0.52156	0.996096	5834.5	0.621377	0.879829
Myocytes	1678.5	0.422311	0.996096	5425.5	0.680498	0.931987
Fibroblasts	1735.5	0.600615	0.996096	5785	0.700963	0.939589
Chondrocytes	1642.5	0.327808	0.996096	5773	0.720803	0.946055
Smooth muscle	1766.5	0.70999	0.996096	5477.5	0.766963	0.986095
CD4+ naive T-cells	1864	0.920106	0.996096	5725.5	0.801084	0.989575
CD4+ Tcm	1780	0.759764	0.996096	5582	0.948673	0.990733
CD4+ Tem	1772.5	0.731985	0.996096	5523.5	0.845996	0.990733
DC	1816	0.896838	0.996096	5574.5	0.935425	0.990733
Melanocytes	1861.5	0.929821	0.996096	5635	0.959281	0.990733
NKT	1876	0.873659	0.996096	5585.5	0.95486	0.990733
Skeletal muscle	1753	0.661248	0.996096	5577.5	0.940699	0.990733
Tregs	2056	0.298482	0.996096	5699.5	0.845995	0.990733
Mast cells	1782.5	0.76909	0.996096	5610	0.998229	0.998229
naive B-cells	1841.5	0.996096	0.996096	5618.5	0.988488	0.998229
